# Supplementary material for: Phylogenetic clustering of microbial communities as a biomarker for chemical pollution
Source: FEMS Microbiol Ecol. 2025 May 2;101(5):fiaf047. doi: 10.1093/femsec/fiaf047 (PMC12067926; doi:10.1093/femsec/fiaf047)
Supplement: fiaf047_Supplemental_Files [file fiaf047_supplemental_files.zip]

Archive with 2 entries (2 files):
- supplementary-data.xlsx
- supplementary-information.pdf
