# Supplementary material for: Phylogenetic clustering of microbial communities as a biomarker for chemical pollution
Source: FEMS Microbiol Ecol. 2025 May 2;101(5):fiaf047. doi: 10.1093/femsec/fiaf047 (PMC12067926; doi:10.1093/femsec/fiaf047)
Supplement: fiaf047_Supplemental_Files [file fiaf047_supplemental_files.zip › supplementary-data.xlsx]

## Sheet: Summary
Supplementary data for: Phylogenetic clustering of microbial communities as a biomarker for chemical pollution
Thomas P. Smith, Rachel Hope, and Thomas Bell
Contents:	AUC-and-Dunnetts:	These are the phenotypic (growth) responses of each isolate and community to each chemical pollutant. The test for whether these responses are significantly different from control growth are the result of a Dunnett’s test.
	chemical-metadata:	Extended details of the chemical pollutants including their main biological targets (from Lindell 2024).
	strain-taxonomy:	Taxonomic details of the bacterial strains from our culture collection used in the chemical toxicity assays. “Strain” and “Strain.id” are internal designations, “Identifier” is the designation in this paper (Fig. 2).
	community-abundance:	Combined species abundance table derived from community metagenome data, analyses by Emu. “Abundance” gives the relative abundance of each taxon within each sample.
Last updated: 13-02-2025

## Sheet: AUC-and-Dunnetts
Compound	Chem.ID	ID	Chemical.Family	Target	dAUC	Dunnetts.pval	Significant
2,4-D; 2,4-DICHLOROPHENOXYACETIC ACID	1	Aeromonas 1		Herbicide	0.975685	1	FALSE
2,4-D; 2,4-DICHLOROPHENOXYACETIC ACID	1	Aeromonas 2		Herbicide	0.998558	1	FALSE
2,4-D; 2,4-DICHLOROPHENOXYACETIC ACID	1	Aeromonas 3		Herbicide	0.997613	1	FALSE
2,4-D; 2,4-DICHLOROPHENOXYACETIC ACID	1	Argrobacterium 1		Herbicide	0.944019	0.999935	FALSE
2,4-D; 2,4-DICHLOROPHENOXYACETIC ACID	1	Arthrobacter 1		Herbicide	0.92081	1	FALSE
2,4-D; 2,4-DICHLOROPHENOXYACETIC ACID	1	Arthrobacter 2		Herbicide	0.957797	1	FALSE
2,4-D; 2,4-DICHLOROPHENOXYACETIC ACID	1	Arthrobacter 3		Herbicide	0.968725	1	FALSE
2,4-D; 2,4-DICHLOROPHENOXYACETIC ACID	1	Bacillus 1		Herbicide	1.09335	1	FALSE
2,4-D; 2,4-DICHLOROPHENOXYACETIC ACID	1	Carnobacterium 1		Herbicide	1.06143	1	FALSE
2,4-D; 2,4-DICHLOROPHENOXYACETIC ACID	1	Community 10		Herbicide	0.980426	1	FALSE
2,4-D; 2,4-DICHLOROPHENOXYACETIC ACID	1	Community 4		Herbicide	1.03913	1	FALSE
2,4-D; 2,4-DICHLOROPHENOXYACETIC ACID	1	Community 6		Herbicide	1.01861	1	FALSE
2,4-D; 2,4-DICHLOROPHENOXYACETIC ACID	1	Community 7		Herbicide	1.0816	1	FALSE
2,4-D; 2,4-DICHLOROPHENOXYACETIC ACID	1	Community 8		Herbicide	0.971885	1	FALSE
2,4-D; 2,4-DICHLOROPHENOXYACETIC ACID	1	Community 9		Herbicide	1.03155	1	FALSE
2,4-D; 2,4-DICHLOROPHENOXYACETIC ACID	1	Flavobacterium 1		Herbicide	0.965887	1	FALSE
2,4-D; 2,4-DICHLOROPHENOXYACETIC ACID	1	Flavobacterium 2		Herbicide	1.02032	1	FALSE
2,4-D; 2,4-DICHLOROPHENOXYACETIC ACID	1	Hymenobacter 1		Herbicide	1.07059	1	FALSE
2,4-D; 2,4-DICHLOROPHENOXYACETIC ACID	1	Microbacterium 1		Herbicide	1.02203	1	FALSE
2,4-D; 2,4-DICHLOROPHENOXYACETIC ACID	1	Neobacillus 1		Herbicide	1.00324	1	FALSE
2,4-D; 2,4-DICHLOROPHENOXYACETIC ACID	1	Oryzobacter 1		Herbicide	0.964445	1	FALSE
2,4-D; 2,4-DICHLOROPHENOXYACETIC ACID	1	Paenibacillus 1		Herbicide	1.00749	1	FALSE
2,4-D; 2,4-DICHLOROPHENOXYACETIC ACID	1	Prolinoborus 1		Herbicide	1.0095	1	FALSE
2,4-D; 2,4-DICHLOROPHENOXYACETIC ACID	1	Pseudomonas 1		Herbicide	0.923104	1	FALSE
2,4-D; 2,4-DICHLOROPHENOXYACETIC ACID	1	Pseudomonas 2		Herbicide	0.970991	0.999994	FALSE
2,4-D; 2,4-DICHLOROPHENOXYACETIC ACID	1	Pseudomonas 3		Herbicide	1.04214	1	FALSE
2,4-D; 2,4-DICHLOROPHENOXYACETIC ACID	1	Pseudomonas 4		Herbicide	1.00908	1	FALSE
2,4-D; 2,4-DICHLOROPHENOXYACETIC ACID	1	Pseudomonas 5		Herbicide	0.997326	1	FALSE
2,4-D; 2,4-DICHLOROPHENOXYACETIC ACID	1	Pseudomonas 6		Herbicide	1.06686	1	FALSE
2,4-D; 2,4-DICHLOROPHENOXYACETIC ACID	1	Rhizobium 1		Herbicide	1.02733	1	FALSE
2,4-D; 2,4-DICHLOROPHENOXYACETIC ACID	1	Serratia 1		Herbicide	0.960462	1	FALSE
2,4-D; 2,4-DICHLOROPHENOXYACETIC ACID	1	Sphingomonas 2		Herbicide	1.03508	1	FALSE
2-HYDROXYBIPHENYL	2	Aeromonas 1		Fungicide	1.01285	1	FALSE
2-HYDROXYBIPHENYL	2	Aeromonas 2		Fungicide	0.966843	1	FALSE
2-HYDROXYBIPHENYL	2	Aeromonas 3		Fungicide	1.01329	1	FALSE
2-HYDROXYBIPHENYL	2	Argrobacterium 1		Fungicide	0.913846	0.905436	FALSE
2-HYDROXYBIPHENYL	2	Arthrobacter 1		Fungicide	0.92943	1	FALSE
2-HYDROXYBIPHENYL	2	Arthrobacter 2		Fungicide	0.866328	1	FALSE
2-HYDROXYBIPHENYL	2	Arthrobacter 3		Fungicide	0.964493	1	FALSE
2-HYDROXYBIPHENYL	2	Bacillus 1		Fungicide	0.867842	0.999966	FALSE
2-HYDROXYBIPHENYL	2	Carnobacterium 1		Fungicide	0.744004	1	FALSE
2-HYDROXYBIPHENYL	2	Community 10		Fungicide	0.954484	1	FALSE
2-HYDROXYBIPHENYL	2	Community 4		Fungicide	0.85064	1	FALSE
2-HYDROXYBIPHENYL	2	Community 6		Fungicide	0.972521	1	FALSE
2-HYDROXYBIPHENYL	2	Community 7		Fungicide	1.12128	1	FALSE
2-HYDROXYBIPHENYL	2	Community 8		Fungicide	0.988446	1	FALSE
2-HYDROXYBIPHENYL	2	Community 9		Fungicide	0.973897	1	FALSE
2-HYDROXYBIPHENYL	2	Flavobacterium 1		Fungicide	0.750065	0.0563285	FALSE
2-HYDROXYBIPHENYL	2	Flavobacterium 2		Fungicide	0.94606	1	FALSE
2-HYDROXYBIPHENYL	2	Hymenobacter 1		Fungicide	0.951364	1	FALSE
2-HYDROXYBIPHENYL	2	Microbacterium 1		Fungicide	1.03593	1	FALSE
2-HYDROXYBIPHENYL	2	Neobacillus 1		Fungicide	0.900194	0.999282	FALSE
2-HYDROXYBIPHENYL	2	Oryzobacter 1		Fungicide	1.11578	0.827329	FALSE
2-HYDROXYBIPHENYL	2	Paenibacillus 1		Fungicide	0.887722	1	FALSE
2-HYDROXYBIPHENYL	2	Prolinoborus 1		Fungicide	0.976908	1	FALSE
2-HYDROXYBIPHENYL	2	Pseudomonas 1		Fungicide	1.03048	1	FALSE
2-HYDROXYBIPHENYL	2	Pseudomonas 2		Fungicide	0.980042	1	FALSE
2-HYDROXYBIPHENYL	2	Pseudomonas 3		Fungicide	1.00696	1	FALSE
2-HYDROXYBIPHENYL	2	Pseudomonas 4		Fungicide	0.935017	0.999994	FALSE
2-HYDROXYBIPHENYL	2	Pseudomonas 5		Fungicide	1.04526	1	FALSE
2-HYDROXYBIPHENYL	2	Pseudomonas 6		Fungicide	1.13968	0.999945	FALSE
2-HYDROXYBIPHENYL	2	Rhizobium 1		Fungicide	0.988768	1	FALSE
2-HYDROXYBIPHENYL	2	Serratia 1		Fungicide	0.959334	1	FALSE
2-HYDROXYBIPHENYL	2	Sphingomonas 2		Fungicide	0.969063	1	FALSE
4,4-DDT	159	Aeromonas 1	Organochlorine	Insecticide	0.999426	1	FALSE
4,4-DDT	159	Aeromonas 2	Organochlorine	Insecticide	0.971993	1	FALSE
4,4-DDT	159	Aeromonas 3	Organochlorine	Insecticide	0.972498	1	FALSE
4,4-DDT	159	Argrobacterium 1	Organochlorine	Insecticide	1.01622	1	FALSE
4,4-DDT	159	Arthrobacter 1	Organochlorine	Insecticide	0.353065	6.59597e-11	TRUE
4,4-DDT	159	Arthrobacter 2	Organochlorine	Insecticide	0.211362	8.3453e-11	TRUE
4,4-DDT	159	Arthrobacter 3	Organochlorine	Insecticide	0.315817	8.99281e-15	TRUE
4,4-DDT	159	Bacillus 1	Organochlorine	Insecticide	1.06096	1	FALSE
4,4-DDT	159	Carnobacterium 1	Organochlorine	Insecticide	1.10502	1	FALSE
4,4-DDT	159	Community 10	Organochlorine	Insecticide	0.832192	1	FALSE
4,4-DDT	159	Community 4	Organochlorine	Insecticide	0.976077	1	FALSE
4,4-DDT	159	Community 6	Organochlorine	Insecticide	0.982761	1	FALSE
4,4-DDT	159	Community 7	Organochlorine	Insecticide	1.11121	1	FALSE
4,4-DDT	159	Community 8	Organochlorine	Insecticide	0.996546	1	FALSE
4,4-DDT	159	Community 9	Organochlorine	Insecticide	1.02646	1	FALSE
4,4-DDT	159	Flavobacterium 1	Organochlorine	Insecticide	0.767065	0.224667	FALSE
4,4-DDT	159	Flavobacterium 2	Organochlorine	Insecticide	0.978553	1	FALSE
4,4-DDT	159	Hymenobacter 1	Organochlorine	Insecticide	0.976318	1	FALSE
4,4-DDT	159	Microbacterium 1	Organochlorine	Insecticide	0.97341	1	FALSE
4,4-DDT	159	Neobacillus 1	Organochlorine	Insecticide	1.1037	0.975467	FALSE
4,4-DDT	159	Oryzobacter 1	Organochlorine	Insecticide	1.05706	1	FALSE
4,4-DDT	159	Paenibacillus 1	Organochlorine	Insecticide	0.913051	1	FALSE
4,4-DDT	159	Prolinoborus 1	Organochlorine	Insecticide	1.07548	1	FALSE
4,4-DDT	159	Pseudomonas 1	Organochlorine	Insecticide	1.06927	1	FALSE
4,4-DDT	159	Pseudomonas 2	Organochlorine	Insecticide	0.992224	1	FALSE
4,4-DDT	159	Pseudomonas 3	Organochlorine	Insecticide	1.01686	1	FALSE
4,4-DDT	159	Pseudomonas 4	Organochlorine	Insecticide	0.985379	1	FALSE
4,4-DDT	159	Pseudomonas 5	Organochlorine	Insecticide	1.04812	1	FALSE
4,4-DDT	159	Pseudomonas 6	Organochlorine	Insecticide	1.16255	0.570999	FALSE
4,4-DDT	159	Rhizobium 1	Organochlorine	Insecticide	1.06816	1	FALSE
4,4-DDT	159	Serratia 1	Organochlorine	Insecticide	1.04954	1	FALSE
4,4-DDT	159	Sphingomonas 2	Organochlorine	Insecticide	0.054452	5.10703e-15	TRUE
ABAMECTIN	4	Aeromonas 1	Avermectin	Insecticide	0.949276	1	FALSE
ABAMECTIN	4	Aeromonas 2	Avermectin	Insecticide	0.926857	0.837493	FALSE
ABAMECTIN	4	Aeromonas 3	Avermectin	Insecticide	1.06387	0.999998	FALSE
ABAMECTIN	4	Argrobacterium 1	Avermectin	Insecticide	1.11407	1	FALSE
ABAMECTIN	4	Arthrobacter 1	Avermectin	Insecticide	0.181386	2.22045e-16	TRUE
ABAMECTIN	4	Arthrobacter 2	Avermectin	Insecticide	0.00817037	0	TRUE
ABAMECTIN	4	Arthrobacter 3	Avermectin	Insecticide	0.159868	0	TRUE
ABAMECTIN	4	Bacillus 1	Avermectin	Insecticide	0.944019	1	FALSE
ABAMECTIN	4	Carnobacterium 1	Avermectin	Insecticide	0.726477	1	FALSE
ABAMECTIN	4	Community 10	Avermectin	Insecticide	0.898193	1	FALSE
ABAMECTIN	4	Community 4	Avermectin	Insecticide	0.807923	0.997924	FALSE
ABAMECTIN	4	Community 6	Avermectin	Insecticide	0.662151	0.0459112	TRUE
ABAMECTIN	4	Community 7	Avermectin	Insecticide	1.17434	1	FALSE
ABAMECTIN	4	Community 8	Avermectin	Insecticide	0.963391	1	FALSE
ABAMECTIN	4	Community 9	Avermectin	Insecticide	0.623841	0.0491606	TRUE
ABAMECTIN	4	Flavobacterium 1	Avermectin	Insecticide	0.138624	0	TRUE
ABAMECTIN	4	Flavobacterium 2	Avermectin	Insecticide	0.974504	1	FALSE
ABAMECTIN	4	Hymenobacter 1	Avermectin	Insecticide	0.900401	1	FALSE
ABAMECTIN	4	Microbacterium 1	Avermectin	Insecticide	0.9632	1	FALSE
ABAMECTIN	4	Neobacillus 1	Avermectin	Insecticide	0.892873	0.99645	FALSE
ABAMECTIN	4	Oryzobacter 1	Avermectin	Insecticide	0.286467	0	TRUE
ABAMECTIN	4	Paenibacillus 1	Avermectin	Insecticide	0.316593	0	TRUE
ABAMECTIN	4	Prolinoborus 1	Avermectin	Insecticide	0.893973	0.999071	FALSE
ABAMECTIN	4	Pseudomonas 1	Avermectin	Insecticide	1.05066	1	FALSE
ABAMECTIN	4	Pseudomonas 2	Avermectin	Insecticide	1.01154	1	FALSE
ABAMECTIN	4	Pseudomonas 3	Avermectin	Insecticide	1.03091	1	FALSE
ABAMECTIN	4	Pseudomonas 4	Avermectin	Insecticide	1.01517	1	FALSE
ABAMECTIN	4	Pseudomonas 5	Avermectin	Insecticide	1.13241	0.117958	FALSE
ABAMECTIN	4	Pseudomonas 6	Avermectin	Insecticide	1.04419	1	FALSE
ABAMECTIN	4	Rhizobium 1	Avermectin	Insecticide	0.807027	1	FALSE
ABAMECTIN	4	Serratia 1	Avermectin	Insecticide	0.958213	1	FALSE
ABAMECTIN	4	Sphingomonas 2	Avermectin	Insecticide	0.717354	0.763215	FALSE
ACEPHATE	5	Aeromonas 1		Insecticide	1.01824	1	FALSE
ACEPHATE	5	Aeromonas 2		Insecticide	0.995265	1	FALSE
ACEPHATE	5	Aeromonas 3		Insecticide	0.997781	1	FALSE
ACEPHATE	5	Argrobacterium 1		Insecticide	1.03126	1	FALSE
ACEPHATE	5	Arthrobacter 1		Insecticide	0.983757	1	FALSE
ACEPHATE	5	Arthrobacter 2		Insecticide	0.906366	1	FALSE
ACEPHATE	5	Arthrobacter 3		Insecticide	1.04981	1	FALSE
ACEPHATE	5	Bacillus 1		Insecticide	1.01948	1	FALSE
ACEPHATE	5	Carnobacterium 1		Insecticide	1.07576	1	FALSE
ACEPHATE	5	Community 10		Insecticide	0.780637	0.999866	FALSE
ACEPHATE	5	Community 4		Insecticide	1.00667	1	FALSE
ACEPHATE	5	Community 6		Insecticide	0.892445	1	FALSE
ACEPHATE	5	Community 7		Insecticide	0.831223	1	FALSE
ACEPHATE	5	Community 8		Insecticide	0.990178	1	FALSE
ACEPHATE	5	Community 9		Insecticide	1.03222	1	FALSE
ACEPHATE	5	Flavobacterium 1		Insecticide	1.0587	1	FALSE
ACEPHATE	5	Flavobacterium 2		Insecticide	0.981599	1	FALSE
ACEPHATE	5	Hymenobacter 1		Insecticide	1.00229	1	FALSE
ACEPHATE	5	Microbacterium 1		Insecticide	1.0118	1	FALSE
ACEPHATE	5	Neobacillus 1		Insecticide	1.01376	1	FALSE
ACEPHATE	5	Oryzobacter 1		Insecticide	1.04129	1	FALSE
ACEPHATE	5	Paenibacillus 1		Insecticide	0.95902	1	FALSE
ACEPHATE	5	Prolinoborus 1		Insecticide	1.03394	1	FALSE
ACEPHATE	5	Pseudomonas 1		Insecticide	1.07252	1	FALSE
ACEPHATE	5	Pseudomonas 2		Insecticide	1.01683	1	FALSE
ACEPHATE	5	Pseudomonas 3		Insecticide	1.07894	0.999246	FALSE
ACEPHATE	5	Pseudomonas 4		Insecticide	1.01874	1	FALSE
ACEPHATE	5	Pseudomonas 5		Insecticide	1.02366	1	FALSE
ACEPHATE	5	Pseudomonas 6		Insecticide	1.14021	0.999973	FALSE
ACEPHATE	5	Rhizobium 1		Insecticide	0.998789	1	FALSE
ACEPHATE	5	Serratia 1		Insecticide	0.991825	1	FALSE
ACEPHATE	5	Sphingomonas 2		Insecticide	0.940195	1	FALSE
ACETAMIPRID; N-(6-CHLORO-3-PYRIDYLMETHYL)-N-CYANO-N-METHYLACETAMIDINE	6	Aeromonas 1	Neonicotinoid	Insecticide	0.986052	1	FALSE
ACETAMIPRID; N-(6-CHLORO-3-PYRIDYLMETHYL)-N-CYANO-N-METHYLACETAMIDINE	6	Aeromonas 2	Neonicotinoid	Insecticide	1.0129	1	FALSE
ACETAMIPRID; N-(6-CHLORO-3-PYRIDYLMETHYL)-N-CYANO-N-METHYLACETAMIDINE	6	Aeromonas 3	Neonicotinoid	Insecticide	1.04279	1	FALSE
ACETAMIPRID; N-(6-CHLORO-3-PYRIDYLMETHYL)-N-CYANO-N-METHYLACETAMIDINE	6	Argrobacterium 1	Neonicotinoid	Insecticide	0.964675	1	FALSE
ACETAMIPRID; N-(6-CHLORO-3-PYRIDYLMETHYL)-N-CYANO-N-METHYLACETAMIDINE	6	Arthrobacter 1	Neonicotinoid	Insecticide	1.0343	1	FALSE
ACETAMIPRID; N-(6-CHLORO-3-PYRIDYLMETHYL)-N-CYANO-N-METHYLACETAMIDINE	6	Arthrobacter 2	Neonicotinoid	Insecticide	0.971681	1	FALSE
ACETAMIPRID; N-(6-CHLORO-3-PYRIDYLMETHYL)-N-CYANO-N-METHYLACETAMIDINE	6	Arthrobacter 3	Neonicotinoid	Insecticide	0.9726	1	FALSE
ACETAMIPRID; N-(6-CHLORO-3-PYRIDYLMETHYL)-N-CYANO-N-METHYLACETAMIDINE	6	Bacillus 1	Neonicotinoid	Insecticide	0.920975	1	FALSE
ACETAMIPRID; N-(6-CHLORO-3-PYRIDYLMETHYL)-N-CYANO-N-METHYLACETAMIDINE	6	Carnobacterium 1	Neonicotinoid	Insecticide	1.32438	1	FALSE
ACETAMIPRID; N-(6-CHLORO-3-PYRIDYLMETHYL)-N-CYANO-N-METHYLACETAMIDINE	6	Community 10	Neonicotinoid	Insecticide	1.14551	1	FALSE
ACETAMIPRID; N-(6-CHLORO-3-PYRIDYLMETHYL)-N-CYANO-N-METHYLACETAMIDINE	6	Community 4	Neonicotinoid	Insecticide	0.999871	1	FALSE
ACETAMIPRID; N-(6-CHLORO-3-PYRIDYLMETHYL)-N-CYANO-N-METHYLACETAMIDINE	6	Community 6	Neonicotinoid	Insecticide	1.04797	1	FALSE
ACETAMIPRID; N-(6-CHLORO-3-PYRIDYLMETHYL)-N-CYANO-N-METHYLACETAMIDINE	6	Community 7	Neonicotinoid	Insecticide	1.01836	1	FALSE
ACETAMIPRID; N-(6-CHLORO-3-PYRIDYLMETHYL)-N-CYANO-N-METHYLACETAMIDINE	6	Community 8	Neonicotinoid	Insecticide	1.05169	1	FALSE
ACETAMIPRID; N-(6-CHLORO-3-PYRIDYLMETHYL)-N-CYANO-N-METHYLACETAMIDINE	6	Community 9	Neonicotinoid	Insecticide	0.986301	1	FALSE
ACETAMIPRID; N-(6-CHLORO-3-PYRIDYLMETHYL)-N-CYANO-N-METHYLACETAMIDINE	6	Flavobacterium 1	Neonicotinoid	Insecticide	0.92011	1	FALSE
ACETAMIPRID; N-(6-CHLORO-3-PYRIDYLMETHYL)-N-CYANO-N-METHYLACETAMIDINE	6	Flavobacterium 2	Neonicotinoid	Insecticide	1.01669	1	FALSE
ACETAMIPRID; N-(6-CHLORO-3-PYRIDYLMETHYL)-N-CYANO-N-METHYLACETAMIDINE	6	Hymenobacter 1	Neonicotinoid	Insecticide	0.99669	1	FALSE
ACETAMIPRID; N-(6-CHLORO-3-PYRIDYLMETHYL)-N-CYANO-N-METHYLACETAMIDINE	6	Microbacterium 1	Neonicotinoid	Insecticide	0.996939	1	FALSE
ACETAMIPRID; N-(6-CHLORO-3-PYRIDYLMETHYL)-N-CYANO-N-METHYLACETAMIDINE	6	Neobacillus 1	Neonicotinoid	Insecticide	0.992816	1	FALSE
ACETAMIPRID; N-(6-CHLORO-3-PYRIDYLMETHYL)-N-CYANO-N-METHYLACETAMIDINE	6	Oryzobacter 1	Neonicotinoid	Insecticide	1.06936	1	FALSE
ACETAMIPRID; N-(6-CHLORO-3-PYRIDYLMETHYL)-N-CYANO-N-METHYLACETAMIDINE	6	Paenibacillus 1	Neonicotinoid	Insecticide	1.06072	1	FALSE
ACETAMIPRID; N-(6-CHLORO-3-PYRIDYLMETHYL)-N-CYANO-N-METHYLACETAMIDINE	6	Prolinoborus 1	Neonicotinoid	Insecticide	0.963013	1	FALSE
ACETAMIPRID; N-(6-CHLORO-3-PYRIDYLMETHYL)-N-CYANO-N-METHYLACETAMIDINE	6	Pseudomonas 1	Neonicotinoid	Insecticide	0.966857	1	FALSE
ACETAMIPRID; N-(6-CHLORO-3-PYRIDYLMETHYL)-N-CYANO-N-METHYLACETAMIDINE	6	Pseudomonas 2	Neonicotinoid	Insecticide	1.00399	1	FALSE
ACETAMIPRID; N-(6-CHLORO-3-PYRIDYLMETHYL)-N-CYANO-N-METHYLACETAMIDINE	6	Pseudomonas 3	Neonicotinoid	Insecticide	0.987238	1	FALSE
ACETAMIPRID; N-(6-CHLORO-3-PYRIDYLMETHYL)-N-CYANO-N-METHYLACETAMIDINE	6	Pseudomonas 4	Neonicotinoid	Insecticide	0.99137	1	FALSE
ACETAMIPRID; N-(6-CHLORO-3-PYRIDYLMETHYL)-N-CYANO-N-METHYLACETAMIDINE	6	Pseudomonas 5	Neonicotinoid	Insecticide	1.03234	1	FALSE
ACETAMIPRID; N-(6-CHLORO-3-PYRIDYLMETHYL)-N-CYANO-N-METHYLACETAMIDINE	6	Pseudomonas 6	Neonicotinoid	Insecticide	0.981223	1	FALSE
ACETAMIPRID; N-(6-CHLORO-3-PYRIDYLMETHYL)-N-CYANO-N-METHYLACETAMIDINE	6	Rhizobium 1	Neonicotinoid	Insecticide	1.10703	1	FALSE
ACETAMIPRID; N-(6-CHLORO-3-PYRIDYLMETHYL)-N-CYANO-N-METHYLACETAMIDINE	6	Serratia 1	Neonicotinoid	Insecticide	0.97595	1	FALSE
ACETAMIPRID; N-(6-CHLORO-3-PYRIDYLMETHYL)-N-CYANO-N-METHYLACETAMIDINE	6	Sphingomonas 2	Neonicotinoid	Insecticide	1.03388	1	FALSE
ACETOCHLOR	7	Aeromonas 1	Chloroacetanilides	Herbicide	0.952802	1	FALSE
ACETOCHLOR	7	Aeromonas 2	Chloroacetanilides	Herbicide	0.938115	1	FALSE
ACETOCHLOR	7	Aeromonas 3	Chloroacetanilides	Herbicide	0.964269	1	FALSE
ACETOCHLOR	7	Argrobacterium 1	Chloroacetanilides	Herbicide	1.01551	1	FALSE
ACETOCHLOR	7	Arthrobacter 1	Chloroacetanilides	Herbicide	0.998561	1	FALSE
ACETOCHLOR	7	Arthrobacter 2	Chloroacetanilides	Herbicide	0.858266	1	FALSE
ACETOCHLOR	7	Arthrobacter 3	Chloroacetanilides	Herbicide	1.01728	1	FALSE
ACETOCHLOR	7	Bacillus 1	Chloroacetanilides	Herbicide	1.00034	1	FALSE
ACETOCHLOR	7	Carnobacterium 1	Chloroacetanilides	Herbicide	0.999721	1	FALSE
ACETOCHLOR	7	Community 10	Chloroacetanilides	Herbicide	0.857782	1	FALSE
ACETOCHLOR	7	Community 4	Chloroacetanilides	Herbicide	0.951591	1	FALSE
ACETOCHLOR	7	Community 6	Chloroacetanilides	Herbicide	0.920569	1	FALSE
ACETOCHLOR	7	Community 7	Chloroacetanilides	Herbicide	0.976046	1	FALSE
ACETOCHLOR	7	Community 8	Chloroacetanilides	Herbicide	1.02388	1	FALSE
ACETOCHLOR	7	Community 9	Chloroacetanilides	Herbicide	1.06468	1	FALSE
ACETOCHLOR	7	Flavobacterium 1	Chloroacetanilides	Herbicide	1.05434	1	FALSE
ACETOCHLOR	7	Flavobacterium 2	Chloroacetanilides	Herbicide	0.946052	1	FALSE
ACETOCHLOR	7	Hymenobacter 1	Chloroacetanilides	Herbicide	0.96923	1	FALSE
ACETOCHLOR	7	Microbacterium 1	Chloroacetanilides	Herbicide	1.05923	1	FALSE
ACETOCHLOR	7	Neobacillus 1	Chloroacetanilides	Herbicide	0.666812	0.000108599	TRUE
ACETOCHLOR	7	Oryzobacter 1	Chloroacetanilides	Herbicide	1.03652	1	FALSE
ACETOCHLOR	7	Paenibacillus 1	Chloroacetanilides	Herbicide	0.928119	1	FALSE
ACETOCHLOR	7	Prolinoborus 1	Chloroacetanilides	Herbicide	1.20295	0.0352071	TRUE
ACETOCHLOR	7	Pseudomonas 1	Chloroacetanilides	Herbicide	1.1024	1	FALSE
ACETOCHLOR	7	Pseudomonas 2	Chloroacetanilides	Herbicide	0.978483	1	FALSE
ACETOCHLOR	7	Pseudomonas 3	Chloroacetanilides	Herbicide	1.0155	1	FALSE
ACETOCHLOR	7	Pseudomonas 4	Chloroacetanilides	Herbicide	0.966039	1	FALSE
ACETOCHLOR	7	Pseudomonas 5	Chloroacetanilides	Herbicide	0.987507	1	FALSE
ACETOCHLOR	7	Pseudomonas 6	Chloroacetanilides	Herbicide	1.02562	1	FALSE
ACETOCHLOR	7	Rhizobium 1	Chloroacetanilides	Herbicide	0.908743	1	FALSE
ACETOCHLOR	7	Serratia 1	Chloroacetanilides	Herbicide	0.949732	1	FALSE
ACETOCHLOR	7	Sphingomonas 2	Chloroacetanilides	Herbicide	1.17173	1	FALSE
ACLONIFEN	8	Aeromonas 1	Nitrophenyl ether	Herbicide	0.959282	1	FALSE
ACLONIFEN	8	Aeromonas 2	Nitrophenyl ether	Herbicide	0.953204	1	FALSE
ACLONIFEN	8	Aeromonas 3	Nitrophenyl ether	Herbicide	0.960658	1	FALSE
ACLONIFEN	8	Argrobacterium 1	Nitrophenyl ether	Herbicide	0.971772	1	FALSE
ACLONIFEN	8	Arthrobacter 1	Nitrophenyl ether	Herbicide	0.893993	1	FALSE
ACLONIFEN	8	Arthrobacter 2	Nitrophenyl ether	Herbicide	0.825935	0.999996	FALSE
ACLONIFEN	8	Arthrobacter 3	Nitrophenyl ether	Herbicide	0.956634	1	FALSE
ACLONIFEN	8	Bacillus 1	Nitrophenyl ether	Herbicide	1.02352	1	FALSE
ACLONIFEN	8	Carnobacterium 1	Nitrophenyl ether	Herbicide	0.792479	1	FALSE
ACLONIFEN	8	Community 10	Nitrophenyl ether	Herbicide	0.833163	1	FALSE
ACLONIFEN	8	Community 4	Nitrophenyl ether	Herbicide	0.851009	1	FALSE
ACLONIFEN	8	Community 6	Nitrophenyl ether	Herbicide	0.855632	1	FALSE
ACLONIFEN	8	Community 7	Nitrophenyl ether	Herbicide	0.955189	1	FALSE
ACLONIFEN	8	Community 8	Nitrophenyl ether	Herbicide	1.03423	1	FALSE
ACLONIFEN	8	Community 9	Nitrophenyl ether	Herbicide	0.907045	1	FALSE
ACLONIFEN	8	Flavobacterium 1	Nitrophenyl ether	Herbicide	0.863834	0.999999	FALSE
ACLONIFEN	8	Flavobacterium 2	Nitrophenyl ether	Herbicide	0.916912	0.999928	FALSE
ACLONIFEN	8	Hymenobacter 1	Nitrophenyl ether	Herbicide	1.08746	1	FALSE
ACLONIFEN	8	Microbacterium 1	Nitrophenyl ether	Herbicide	1.02885	1	FALSE
ACLONIFEN	8	Neobacillus 1	Nitrophenyl ether	Herbicide	0.913352	1	FALSE
ACLONIFEN	8	Oryzobacter 1	Nitrophenyl ether	Herbicide	1.04515	1	FALSE
ACLONIFEN	8	Paenibacillus 1	Nitrophenyl ether	Herbicide	0.843339	0.908906	FALSE
ACLONIFEN	8	Prolinoborus 1	Nitrophenyl ether	Herbicide	0.96233	1	FALSE
ACLONIFEN	8	Pseudomonas 1	Nitrophenyl ether	Herbicide	1.14698	1	FALSE
ACLONIFEN	8	Pseudomonas 2	Nitrophenyl ether	Herbicide	0.981694	1	FALSE
ACLONIFEN	8	Pseudomonas 3	Nitrophenyl ether	Herbicide	1.03027	1	FALSE
ACLONIFEN	8	Pseudomonas 4	Nitrophenyl ether	Herbicide	0.948525	1	FALSE
ACLONIFEN	8	Pseudomonas 5	Nitrophenyl ether	Herbicide	1.02223	1	FALSE
ACLONIFEN	8	Pseudomonas 6	Nitrophenyl ether	Herbicide	1.1466	0.8662	FALSE
ACLONIFEN	8	Rhizobium 1	Nitrophenyl ether	Herbicide	0.888257	1	FALSE
ACLONIFEN	8	Serratia 1	Nitrophenyl ether	Herbicide	0.945855	1	FALSE
ACLONIFEN	8	Sphingomonas 2	Nitrophenyl ether	Herbicide	0.871173	1	FALSE
AMETOCTRADIN	9	Aeromonas 1	Triazolopyrimidine	Fungicide	0.968722	1	FALSE
AMETOCTRADIN	9	Aeromonas 2	Triazolopyrimidine	Fungicide	0.986208	1	FALSE
AMETOCTRADIN	9	Aeromonas 3	Triazolopyrimidine	Fungicide	1.00065	1	FALSE
AMETOCTRADIN	9	Argrobacterium 1	Triazolopyrimidine	Fungicide	1.04244	0.999996	FALSE
AMETOCTRADIN	9	Arthrobacter 1	Triazolopyrimidine	Fungicide	0.9312	1	FALSE
AMETOCTRADIN	9	Arthrobacter 2	Triazolopyrimidine	Fungicide	0.929341	1	FALSE
AMETOCTRADIN	9	Arthrobacter 3	Triazolopyrimidine	Fungicide	0.981375	1	FALSE
AMETOCTRADIN	9	Bacillus 1	Triazolopyrimidine	Fungicide	1.0538	1	FALSE
AMETOCTRADIN	9	Carnobacterium 1	Triazolopyrimidine	Fungicide	1.13258	1	FALSE
AMETOCTRADIN	9	Community 10	Triazolopyrimidine	Fungicide	0.990286	1	FALSE
AMETOCTRADIN	9	Community 4	Triazolopyrimidine	Fungicide	0.980058	1	FALSE
AMETOCTRADIN	9	Community 6	Triazolopyrimidine	Fungicide	1.023	1	FALSE
AMETOCTRADIN	9	Community 7	Triazolopyrimidine	Fungicide	1.02538	1	FALSE
AMETOCTRADIN	9	Community 8	Triazolopyrimidine	Fungicide	1.06851	1	FALSE
AMETOCTRADIN	9	Community 9	Triazolopyrimidine	Fungicide	1.0188	1	FALSE
AMETOCTRADIN	9	Flavobacterium 1	Triazolopyrimidine	Fungicide	0.922072	1	FALSE
AMETOCTRADIN	9	Flavobacterium 2	Triazolopyrimidine	Fungicide	0.960968	1	FALSE
AMETOCTRADIN	9	Hymenobacter 1	Triazolopyrimidine	Fungicide	1.05276	1	FALSE
AMETOCTRADIN	9	Microbacterium 1	Triazolopyrimidine	Fungicide	0.98045	1	FALSE
AMETOCTRADIN	9	Neobacillus 1	Triazolopyrimidine	Fungicide	0.943747	1	FALSE
AMETOCTRADIN	9	Oryzobacter 1	Triazolopyrimidine	Fungicide	1.06657	1	FALSE
AMETOCTRADIN	9	Paenibacillus 1	Triazolopyrimidine	Fungicide	0.905847	1	FALSE
AMETOCTRADIN	9	Prolinoborus 1	Triazolopyrimidine	Fungicide	0.883314	0.999897	FALSE
AMETOCTRADIN	9	Pseudomonas 1	Triazolopyrimidine	Fungicide	0.922759	1	FALSE
AMETOCTRADIN	9	Pseudomonas 2	Triazolopyrimidine	Fungicide	0.968551	1	FALSE
AMETOCTRADIN	9	Pseudomonas 3	Triazolopyrimidine	Fungicide	0.983994	1	FALSE
AMETOCTRADIN	9	Pseudomonas 4	Triazolopyrimidine	Fungicide	0.989964	1	FALSE
AMETOCTRADIN	9	Pseudomonas 5	Triazolopyrimidine	Fungicide	1.00223	1	FALSE
AMETOCTRADIN	9	Pseudomonas 6	Triazolopyrimidine	Fungicide	0.937102	1	FALSE
AMETOCTRADIN	9	Rhizobium 1	Triazolopyrimidine	Fungicide	0.95184	1	FALSE
AMETOCTRADIN	9	Serratia 1	Triazolopyrimidine	Fungicide	0.971415	1	FALSE
AMETOCTRADIN	9	Sphingomonas 2	Triazolopyrimidine	Fungicide	1.12945	1	FALSE
AMITRAZ; NSC 324552	10	Aeromonas 1		Insecticide, Acaricide	0.990537	1	FALSE
AMITRAZ; NSC 324552	10	Aeromonas 2		Insecticide, Acaricide	0.994828	1	FALSE
AMITRAZ; NSC 324552	10	Aeromonas 3		Insecticide, Acaricide	0.99979	1	FALSE
AMITRAZ; NSC 324552	10	Argrobacterium 1		Insecticide, Acaricide	0.983663	1	FALSE
AMITRAZ; NSC 324552	10	Arthrobacter 1		Insecticide, Acaricide	0.964014	1	FALSE
AMITRAZ; NSC 324552	10	Arthrobacter 2		Insecticide, Acaricide	0.820586	0.999999	FALSE
AMITRAZ; NSC 324552	10	Arthrobacter 3		Insecticide, Acaricide	1.04483	1	FALSE
AMITRAZ; NSC 324552	10	Bacillus 1		Insecticide, Acaricide	1.00843	1	FALSE
AMITRAZ; NSC 324552	10	Carnobacterium 1		Insecticide, Acaricide	1.24093	1	FALSE
AMITRAZ; NSC 324552	10	Community 10		Insecticide, Acaricide	0.921604	1	FALSE
AMITRAZ; NSC 324552	10	Community 4		Insecticide, Acaricide	0.905122	1	FALSE
AMITRAZ; NSC 324552	10	Community 6		Insecticide, Acaricide	0.968668	1	FALSE
AMITRAZ; NSC 324552	10	Community 7		Insecticide, Acaricide	1.15695	1	FALSE
AMITRAZ; NSC 324552	10	Community 8		Insecticide, Acaricide	1.04691	1	FALSE
AMITRAZ; NSC 324552	10	Community 9		Insecticide, Acaricide	0.961036	1	FALSE
AMITRAZ; NSC 324552	10	Flavobacterium 1		Insecticide, Acaricide	1.01643	1	FALSE
AMITRAZ; NSC 324552	10	Flavobacterium 2		Insecticide, Acaricide	1.00356	1	FALSE
AMITRAZ; NSC 324552	10	Hymenobacter 1		Insecticide, Acaricide	1.03946	1	FALSE
AMITRAZ; NSC 324552	10	Microbacterium 1		Insecticide, Acaricide	1.04824	1	FALSE
AMITRAZ; NSC 324552	10	Neobacillus 1		Insecticide, Acaricide	0.964397	1	FALSE
AMITRAZ; NSC 324552	10	Oryzobacter 1		Insecticide, Acaricide	1.03041	1	FALSE
AMITRAZ; NSC 324552	10	Paenibacillus 1		Insecticide, Acaricide	0.968854	1	FALSE
AMITRAZ; NSC 324552	10	Prolinoborus 1		Insecticide, Acaricide	0.978062	1	FALSE
AMITRAZ; NSC 324552	10	Pseudomonas 1		Insecticide, Acaricide	1.04596	1	FALSE
AMITRAZ; NSC 324552	10	Pseudomonas 2		Insecticide, Acaricide	0.972655	0.999998	FALSE
AMITRAZ; NSC 324552	10	Pseudomonas 3		Insecticide, Acaricide	1.09556	0.864387	FALSE
AMITRAZ; NSC 324552	10	Pseudomonas 4		Insecticide, Acaricide	0.966912	1	FALSE
AMITRAZ; NSC 324552	10	Pseudomonas 5		Insecticide, Acaricide	1.00989	1	FALSE
AMITRAZ; NSC 324552	10	Pseudomonas 6		Insecticide, Acaricide	1.10549	1	FALSE
AMITRAZ; NSC 324552	10	Rhizobium 1		Insecticide, Acaricide	1.05992	1	FALSE
AMITRAZ; NSC 324552	10	Serratia 1		Insecticide, Acaricide	0.946395	1	FALSE
AMITRAZ; NSC 324552	10	Sphingomonas 2		Insecticide, Acaricide	1.03542	1	FALSE
ATRAZINE	11	Aeromonas 1	Triazine	Herbicide	0.965175	1	FALSE
ATRAZINE	11	Aeromonas 2	Triazine	Herbicide	0.971824	1	FALSE
ATRAZINE	11	Aeromonas 3	Triazine	Herbicide	0.992411	1	FALSE
ATRAZINE	11	Argrobacterium 1	Triazine	Herbicide	1.01159	1	FALSE
ATRAZINE	11	Arthrobacter 1	Triazine	Herbicide	0.902236	1	FALSE
ATRAZINE	11	Arthrobacter 2	Triazine	Herbicide	1.02995	1	FALSE
ATRAZINE	11	Arthrobacter 3	Triazine	Herbicide	0.967948	1	FALSE
ATRAZINE	11	Bacillus 1	Triazine	Herbicide	0.99653	1	FALSE
ATRAZINE	11	Carnobacterium 1	Triazine	Herbicide	1.18333	1	FALSE
ATRAZINE	11	Community 10	Triazine	Herbicide	1.03917	1	FALSE
ATRAZINE	11	Community 4	Triazine	Herbicide	1.05145	1	FALSE
ATRAZINE	11	Community 6	Triazine	Herbicide	1.01298	1	FALSE
ATRAZINE	11	Community 7	Triazine	Herbicide	1.01041	1	FALSE
ATRAZINE	11	Community 8	Triazine	Herbicide	1.01391	1	FALSE
ATRAZINE	11	Community 9	Triazine	Herbicide	1.00418	1	FALSE
ATRAZINE	11	Flavobacterium 1	Triazine	Herbicide	1.0487	1	FALSE
ATRAZINE	11	Flavobacterium 2	Triazine	Herbicide	0.97229	1	FALSE
ATRAZINE	11	Hymenobacter 1	Triazine	Herbicide	1.06486	1	FALSE
ATRAZINE	11	Microbacterium 1	Triazine	Herbicide	1.01592	1	FALSE
ATRAZINE	11	Neobacillus 1	Triazine	Herbicide	1.02533	1	FALSE
ATRAZINE	11	Oryzobacter 1	Triazine	Herbicide	0.998155	1	FALSE
ATRAZINE	11	Paenibacillus 1	Triazine	Herbicide	1.01251	1	FALSE
ATRAZINE	11	Prolinoborus 1	Triazine	Herbicide	0.943615	1	FALSE
ATRAZINE	11	Pseudomonas 1	Triazine	Herbicide	0.916736	1	FALSE
ATRAZINE	11	Pseudomonas 2	Triazine	Herbicide	0.949931	0.86047	FALSE
ATRAZINE	11	Pseudomonas 3	Triazine	Herbicide	0.995846	1	FALSE
ATRAZINE	11	Pseudomonas 4	Triazine	Herbicide	0.956171	1	FALSE
ATRAZINE	11	Pseudomonas 5	Triazine	Herbicide	1.00934	1	FALSE
ATRAZINE	11	Pseudomonas 6	Triazine	Herbicide	0.945008	1	FALSE
ATRAZINE	11	Rhizobium 1	Triazine	Herbicide	0.995327	1	FALSE
ATRAZINE	11	Serratia 1	Triazine	Herbicide	0.927853	0.999996	FALSE
ATRAZINE	11	Sphingomonas 2	Triazine	Herbicide	1.01683	1	FALSE
AZOXYSTROBIN	12	Aeromonas 1		Fungicide	0.938167	0.999994	FALSE
AZOXYSTROBIN	12	Aeromonas 2		Fungicide	0.928531	0.888388	FALSE
AZOXYSTROBIN	12	Aeromonas 3		Fungicide	0.947353	1	FALSE
AZOXYSTROBIN	12	Argrobacterium 1		Fungicide	1.02464	1	FALSE
AZOXYSTROBIN	12	Arthrobacter 1		Fungicide	0.984822	1	FALSE
AZOXYSTROBIN	12	Arthrobacter 2		Fungicide	1.00155	1	FALSE
AZOXYSTROBIN	12	Arthrobacter 3		Fungicide	1.08458	1	FALSE
AZOXYSTROBIN	12	Bacillus 1		Fungicide	1.03229	1	FALSE
AZOXYSTROBIN	12	Carnobacterium 1		Fungicide	1.27464	1	FALSE
AZOXYSTROBIN	12	Community 10		Fungicide	0.867552	1	FALSE
AZOXYSTROBIN	12	Community 4		Fungicide	1.10104	1	FALSE
AZOXYSTROBIN	12	Community 6		Fungicide	0.902854	1	FALSE
AZOXYSTROBIN	12	Community 7		Fungicide	0.834337	1	FALSE
AZOXYSTROBIN	12	Community 8		Fungicide	1.02695	1	FALSE
AZOXYSTROBIN	12	Community 9		Fungicide	1.03642	1	FALSE
AZOXYSTROBIN	12	Flavobacterium 1		Fungicide	1.08838	1	FALSE
AZOXYSTROBIN	12	Flavobacterium 2		Fungicide	0.989893	1	FALSE
AZOXYSTROBIN	12	Hymenobacter 1		Fungicide	1.02712	1	FALSE
AZOXYSTROBIN	12	Microbacterium 1		Fungicide	0.974907	1	FALSE
AZOXYSTROBIN	12	Neobacillus 1		Fungicide	1.00854	1	FALSE
AZOXYSTROBIN	12	Oryzobacter 1		Fungicide	1.12723	0.535335	FALSE
AZOXYSTROBIN	12	Paenibacillus 1		Fungicide	1.01156	1	FALSE
AZOXYSTROBIN	12	Prolinoborus 1		Fungicide	0.972687	1	FALSE
AZOXYSTROBIN	12	Pseudomonas 1		Fungicide	1.06901	1	FALSE
AZOXYSTROBIN	12	Pseudomonas 2		Fungicide	1.0157	1	FALSE
AZOXYSTROBIN	12	Pseudomonas 3		Fungicide	1.06075	1	FALSE
AZOXYSTROBIN	12	Pseudomonas 4		Fungicide	1.03373	1	FALSE
AZOXYSTROBIN	12	Pseudomonas 5		Fungicide	1.0254	1	FALSE
AZOXYSTROBIN	12	Pseudomonas 6		Fungicide	1.07757	1	FALSE
AZOXYSTROBIN	12	Rhizobium 1		Fungicide	0.967246	1	FALSE
AZOXYSTROBIN	12	Serratia 1		Fungicide	0.967231	1	FALSE
AZOXYSTROBIN	12	Sphingomonas 2		Fungicide	1.08909	1	FALSE
BAYTHROID (MIXTURE OF ISOMERS)	37	Aeromonas 1	Pyrethroid	Insecticide	0.996665	1	FALSE
BAYTHROID (MIXTURE OF ISOMERS)	37	Aeromonas 2	Pyrethroid	Insecticide	1.00152	1	FALSE
BAYTHROID (MIXTURE OF ISOMERS)	37	Aeromonas 3	Pyrethroid	Insecticide	1.06945	1	FALSE
BAYTHROID (MIXTURE OF ISOMERS)	37	Argrobacterium 1	Pyrethroid	Insecticide	1.02792	1	FALSE
BAYTHROID (MIXTURE OF ISOMERS)	37	Arthrobacter 1	Pyrethroid	Insecticide	1.19233	0.975589	FALSE
BAYTHROID (MIXTURE OF ISOMERS)	37	Arthrobacter 2	Pyrethroid	Insecticide	0.879224	1	FALSE
BAYTHROID (MIXTURE OF ISOMERS)	37	Arthrobacter 3	Pyrethroid	Insecticide	0.945848	1	FALSE
BAYTHROID (MIXTURE OF ISOMERS)	37	Bacillus 1	Pyrethroid	Insecticide	0.940229	1	FALSE
BAYTHROID (MIXTURE OF ISOMERS)	37	Carnobacterium 1	Pyrethroid	Insecticide	0.864504	1	FALSE
BAYTHROID (MIXTURE OF ISOMERS)	37	Community 10	Pyrethroid	Insecticide	0.910748	1	FALSE
BAYTHROID (MIXTURE OF ISOMERS)	37	Community 4	Pyrethroid	Insecticide	0.953739	1	FALSE
BAYTHROID (MIXTURE OF ISOMERS)	37	Community 6	Pyrethroid	Insecticide	0.927572	1	FALSE
BAYTHROID (MIXTURE OF ISOMERS)	37	Community 7	Pyrethroid	Insecticide	0.868107	1	FALSE
BAYTHROID (MIXTURE OF ISOMERS)	37	Community 8	Pyrethroid	Insecticide	1.06159	1	FALSE
BAYTHROID (MIXTURE OF ISOMERS)	37	Community 9	Pyrethroid	Insecticide	0.994574	1	FALSE
BAYTHROID (MIXTURE OF ISOMERS)	37	Flavobacterium 1	Pyrethroid	Insecticide	1.02426	1	FALSE
BAYTHROID (MIXTURE OF ISOMERS)	37	Flavobacterium 2	Pyrethroid	Insecticide	0.997761	1	FALSE
BAYTHROID (MIXTURE OF ISOMERS)	37	Hymenobacter 1	Pyrethroid	Insecticide	1.0339	1	FALSE
BAYTHROID (MIXTURE OF ISOMERS)	37	Microbacterium 1	Pyrethroid	Insecticide	1.03738	1	FALSE
BAYTHROID (MIXTURE OF ISOMERS)	37	Neobacillus 1	Pyrethroid	Insecticide	0.980926	1	FALSE
BAYTHROID (MIXTURE OF ISOMERS)	37	Oryzobacter 1	Pyrethroid	Insecticide	1.13631	0.996167	FALSE
BAYTHROID (MIXTURE OF ISOMERS)	37	Paenibacillus 1	Pyrethroid	Insecticide	0.826193	0.746827	FALSE
BAYTHROID (MIXTURE OF ISOMERS)	37	Prolinoborus 1	Pyrethroid	Insecticide	1.03953	1	FALSE
BAYTHROID (MIXTURE OF ISOMERS)	37	Pseudomonas 1	Pyrethroid	Insecticide	1.21956	0.999987	FALSE
BAYTHROID (MIXTURE OF ISOMERS)	37	Pseudomonas 2	Pyrethroid	Insecticide	1.01902	1	FALSE
BAYTHROID (MIXTURE OF ISOMERS)	37	Pseudomonas 3	Pyrethroid	Insecticide	1.02239	1	FALSE
BAYTHROID (MIXTURE OF ISOMERS)	37	Pseudomonas 4	Pyrethroid	Insecticide	0.964366	1	FALSE
BAYTHROID (MIXTURE OF ISOMERS)	37	Pseudomonas 5	Pyrethroid	Insecticide	1.02877	1	FALSE
BAYTHROID (MIXTURE OF ISOMERS)	37	Pseudomonas 6	Pyrethroid	Insecticide	1.02607	1	FALSE
BAYTHROID (MIXTURE OF ISOMERS)	37	Rhizobium 1	Pyrethroid	Insecticide	1.05727	1	FALSE
BAYTHROID (MIXTURE OF ISOMERS)	37	Serratia 1	Pyrethroid	Insecticide	0.993734	1	FALSE
BAYTHROID (MIXTURE OF ISOMERS)	37	Sphingomonas 2	Pyrethroid	Insecticide	1.03384	1	FALSE
BENOXACOR	13	Aeromonas 1		Herbicide safener	0.998692	1	FALSE
BENOXACOR	13	Aeromonas 2		Herbicide safener	0.961814	1	FALSE
BENOXACOR	13	Aeromonas 3		Herbicide safener	0.988345	1	FALSE
BENOXACOR	13	Argrobacterium 1		Herbicide safener	1.03417	1	FALSE
BENOXACOR	13	Arthrobacter 1		Herbicide safener	0.901044	1	FALSE
BENOXACOR	13	Arthrobacter 2		Herbicide safener	0.871205	1	FALSE
BENOXACOR	13	Arthrobacter 3		Herbicide safener	1.01029	1	FALSE
BENOXACOR	13	Bacillus 1		Herbicide safener	0.964592	1	FALSE
BENOXACOR	13	Carnobacterium 1		Herbicide safener	0.955425	1	FALSE
BENOXACOR	13	Community 10		Herbicide safener	0.795402	0.999995	FALSE
BENOXACOR	13	Community 4		Herbicide safener	0.849756	1	FALSE
BENOXACOR	13	Community 6		Herbicide safener	0.941995	1	FALSE
BENOXACOR	13	Community 7		Herbicide safener	0.993945	1	FALSE
BENOXACOR	13	Community 8		Herbicide safener	1.03193	1	FALSE
BENOXACOR	13	Community 9		Herbicide safener	1.01807	1	FALSE
BENOXACOR	13	Flavobacterium 1		Herbicide safener	1.03594	1	FALSE
BENOXACOR	13	Flavobacterium 2		Herbicide safener	0.926497	1	FALSE
BENOXACOR	13	Hymenobacter 1		Herbicide safener	0.952094	1	FALSE
BENOXACOR	13	Microbacterium 1		Herbicide safener	0.93366	1	FALSE
BENOXACOR	13	Neobacillus 1		Herbicide safener	0.977615	1	FALSE
BENOXACOR	13	Oryzobacter 1		Herbicide safener	1.1477	0.235673	FALSE
BENOXACOR	13	Paenibacillus 1		Herbicide safener	0.947103	1	FALSE
BENOXACOR	13	Prolinoborus 1		Herbicide safener	0.921104	1	FALSE
BENOXACOR	13	Pseudomonas 1		Herbicide safener	1.04129	1	FALSE
BENOXACOR	13	Pseudomonas 2		Herbicide safener	0.989254	1	FALSE
BENOXACOR	13	Pseudomonas 3		Herbicide safener	1.06967	0.999999	FALSE
BENOXACOR	13	Pseudomonas 4		Herbicide safener	0.938123	0.999999	FALSE
BENOXACOR	13	Pseudomonas 5		Herbicide safener	1.08385	0.99379	FALSE
BENOXACOR	13	Pseudomonas 6		Herbicide safener	1.09457	1	FALSE
BENOXACOR	13	Rhizobium 1		Herbicide safener	1.0311	1	FALSE
BENOXACOR	13	Serratia 1		Herbicide safener	0.945577	1	FALSE
BENOXACOR	13	Sphingomonas 2		Herbicide safener	1.09313	1	FALSE
BENTAZON	14	Aeromonas 1	Thiadiazine	Herbicide	0.965117	1	FALSE
BENTAZON	14	Aeromonas 2	Thiadiazine	Herbicide	0.993536	1	FALSE
BENTAZON	14	Aeromonas 3	Thiadiazine	Herbicide	0.990899	1	FALSE
BENTAZON	14	Argrobacterium 1	Thiadiazine	Herbicide	0.998217	1	FALSE
BENTAZON	14	Arthrobacter 1	Thiadiazine	Herbicide	1.02509	1	FALSE
BENTAZON	14	Arthrobacter 2	Thiadiazine	Herbicide	1.05031	1	FALSE
BENTAZON	14	Arthrobacter 3	Thiadiazine	Herbicide	1.12784	1	FALSE
BENTAZON	14	Bacillus 1	Thiadiazine	Herbicide	1.00758	1	FALSE
BENTAZON	14	Carnobacterium 1	Thiadiazine	Herbicide	0.693345	1	FALSE
BENTAZON	14	Community 10	Thiadiazine	Herbicide	0.860222	1	FALSE
BENTAZON	14	Community 4	Thiadiazine	Herbicide	0.932021	1	FALSE
BENTAZON	14	Community 6	Thiadiazine	Herbicide	0.961526	1	FALSE
BENTAZON	14	Community 7	Thiadiazine	Herbicide	1.02385	1	FALSE
BENTAZON	14	Community 8	Thiadiazine	Herbicide	0.996071	1	FALSE
BENTAZON	14	Community 9	Thiadiazine	Herbicide	1.00893	1	FALSE
BENTAZON	14	Flavobacterium 1	Thiadiazine	Herbicide	1.09246	1	FALSE
BENTAZON	14	Flavobacterium 2	Thiadiazine	Herbicide	1.01621	1	FALSE
BENTAZON	14	Hymenobacter 1	Thiadiazine	Herbicide	1.08518	1	FALSE
BENTAZON	14	Microbacterium 1	Thiadiazine	Herbicide	0.977253	1	FALSE
BENTAZON	14	Neobacillus 1	Thiadiazine	Herbicide	1.03643	1	FALSE
BENTAZON	14	Oryzobacter 1	Thiadiazine	Herbicide	1.01636	1	FALSE
BENTAZON	14	Paenibacillus 1	Thiadiazine	Herbicide	0.960433	1	FALSE
BENTAZON	14	Prolinoborus 1	Thiadiazine	Herbicide	1.00613	1	FALSE
BENTAZON	14	Pseudomonas 1	Thiadiazine	Herbicide	1.16476	0.99982	FALSE
BENTAZON	14	Pseudomonas 2	Thiadiazine	Herbicide	1.0251	1	FALSE
BENTAZON	14	Pseudomonas 3	Thiadiazine	Herbicide	1.01693	1	FALSE
BENTAZON	14	Pseudomonas 4	Thiadiazine	Herbicide	0.975382	1	FALSE
BENTAZON	14	Pseudomonas 5	Thiadiazine	Herbicide	1.00949	1	FALSE
BENTAZON	14	Pseudomonas 6	Thiadiazine	Herbicide	1.02648	1	FALSE
BENTAZON	14	Rhizobium 1	Thiadiazine	Herbicide	1.03884	1	FALSE
BENTAZON	14	Serratia 1	Thiadiazine	Herbicide	0.99137	1	FALSE
BENTAZON	14	Sphingomonas 2	Thiadiazine	Herbicide	1.00894	1	FALSE
BIFENAZATE	15	Aeromonas 1		Insecticide, Acaricide	0.953721	1	FALSE
BIFENAZATE	15	Aeromonas 2		Insecticide, Acaricide	0.9472	1	FALSE
BIFENAZATE	15	Aeromonas 3		Insecticide, Acaricide	1.01979	1	FALSE
BIFENAZATE	15	Argrobacterium 1		Insecticide, Acaricide	0.936761	1	FALSE
BIFENAZATE	15	Arthrobacter 1		Insecticide, Acaricide	0.913502	1	FALSE
BIFENAZATE	15	Arthrobacter 2		Insecticide, Acaricide	0.869812	1	FALSE
BIFENAZATE	15	Arthrobacter 3		Insecticide, Acaricide	0.931885	1	FALSE
BIFENAZATE	15	Bacillus 1		Insecticide, Acaricide	1.02805	1	FALSE
BIFENAZATE	15	Carnobacterium 1		Insecticide, Acaricide	0.828255	1	FALSE
BIFENAZATE	15	Community 10		Insecticide, Acaricide	0.782409	0.999996	FALSE
BIFENAZATE	15	Community 4		Insecticide, Acaricide	0.882041	1	FALSE
BIFENAZATE	15	Community 6		Insecticide, Acaricide	0.885985	1	FALSE
BIFENAZATE	15	Community 7		Insecticide, Acaricide	0.931667	1	FALSE
BIFENAZATE	15	Community 8		Insecticide, Acaricide	0.985679	1	FALSE
BIFENAZATE	15	Community 9		Insecticide, Acaricide	0.867648	1	FALSE
BIFENAZATE	15	Flavobacterium 1		Insecticide, Acaricide	0.888107	1	FALSE
BIFENAZATE	15	Flavobacterium 2		Insecticide, Acaricide	0.897669	0.991413	FALSE
BIFENAZATE	15	Hymenobacter 1		Insecticide, Acaricide	0.986997	1	FALSE
BIFENAZATE	15	Microbacterium 1		Insecticide, Acaricide	1.06315	1	FALSE
BIFENAZATE	15	Neobacillus 1		Insecticide, Acaricide	0.89012	1	FALSE
BIFENAZATE	15	Oryzobacter 1		Insecticide, Acaricide	1.01718	1	FALSE
BIFENAZATE	15	Paenibacillus 1		Insecticide, Acaricide	0.872884	0.99847	FALSE
BIFENAZATE	15	Prolinoborus 1		Insecticide, Acaricide	0.918073	1	FALSE
BIFENAZATE	15	Pseudomonas 1		Insecticide, Acaricide	1.14468	1	FALSE
BIFENAZATE	15	Pseudomonas 2		Insecticide, Acaricide	0.964262	1	FALSE
BIFENAZATE	15	Pseudomonas 3		Insecticide, Acaricide	1.04687	0.998246	FALSE
BIFENAZATE	15	Pseudomonas 4		Insecticide, Acaricide	0.950584	1	FALSE
BIFENAZATE	15	Pseudomonas 5		Insecticide, Acaricide	1.08046	0.995142	FALSE
BIFENAZATE	15	Pseudomonas 6		Insecticide, Acaricide	1.17036	0.500572	FALSE
BIFENAZATE	15	Rhizobium 1		Insecticide, Acaricide	0.865382	1	FALSE
BIFENAZATE	15	Serratia 1		Insecticide, Acaricide	0.932192	0.997786	FALSE
BIFENAZATE	15	Sphingomonas 2		Insecticide, Acaricide	0.919737	1	FALSE
BIFENTHRIN	92	Aeromonas 1	Pyrethroid	Insecticide	0.988494	1	FALSE
BIFENTHRIN	92	Aeromonas 2	Pyrethroid	Insecticide	0.992166	1	FALSE
BIFENTHRIN	92	Aeromonas 3	Pyrethroid	Insecticide	1.04627	1	FALSE
BIFENTHRIN	92	Argrobacterium 1	Pyrethroid	Insecticide	1.05911	0.997269	FALSE
BIFENTHRIN	92	Arthrobacter 1	Pyrethroid	Insecticide	1.16909	0.99945	FALSE
BIFENTHRIN	92	Arthrobacter 2	Pyrethroid	Insecticide	0.832883	1	FALSE
BIFENTHRIN	92	Arthrobacter 3	Pyrethroid	Insecticide	0.786026	0.900298	FALSE
BIFENTHRIN	92	Bacillus 1	Pyrethroid	Insecticide	0.975639	1	FALSE
BIFENTHRIN	92	Carnobacterium 1	Pyrethroid	Insecticide	1.17278	1	FALSE
BIFENTHRIN	92	Community 10	Pyrethroid	Insecticide	0.993043	1	FALSE
BIFENTHRIN	92	Community 4	Pyrethroid	Insecticide	0.998024	1	FALSE
BIFENTHRIN	92	Community 6	Pyrethroid	Insecticide	1.05179	1	FALSE
BIFENTHRIN	92	Community 7	Pyrethroid	Insecticide	1.06329	1	FALSE
BIFENTHRIN	92	Community 8	Pyrethroid	Insecticide	1.10357	0.999979	FALSE
BIFENTHRIN	92	Community 9	Pyrethroid	Insecticide	0.947087	1	FALSE
BIFENTHRIN	92	Flavobacterium 1	Pyrethroid	Insecticide	0.869013	1	FALSE
BIFENTHRIN	92	Flavobacterium 2	Pyrethroid	Insecticide	1.00444	1	FALSE
BIFENTHRIN	92	Hymenobacter 1	Pyrethroid	Insecticide	1.06149	1	FALSE
BIFENTHRIN	92	Microbacterium 1	Pyrethroid	Insecticide	1.04943	1	FALSE
BIFENTHRIN	92	Neobacillus 1	Pyrethroid	Insecticide	0.943152	1	FALSE
BIFENTHRIN	92	Oryzobacter 1	Pyrethroid	Insecticide	1.07153	1	FALSE
BIFENTHRIN	92	Paenibacillus 1	Pyrethroid	Insecticide	0.974689	1	FALSE
BIFENTHRIN	92	Prolinoborus 1	Pyrethroid	Insecticide	0.976983	1	FALSE
BIFENTHRIN	92	Pseudomonas 1	Pyrethroid	Insecticide	0.975397	1	FALSE
BIFENTHRIN	92	Pseudomonas 2	Pyrethroid	Insecticide	0.982897	1	FALSE
BIFENTHRIN	92	Pseudomonas 3	Pyrethroid	Insecticide	0.977346	1	FALSE
BIFENTHRIN	92	Pseudomonas 4	Pyrethroid	Insecticide	0.994563	1	FALSE
BIFENTHRIN	92	Pseudomonas 5	Pyrethroid	Insecticide	1.01307	1	FALSE
BIFENTHRIN	92	Pseudomonas 6	Pyrethroid	Insecticide	0.948983	1	FALSE
BIFENTHRIN	92	Rhizobium 1	Pyrethroid	Insecticide	0.893409	1	FALSE
BIFENTHRIN	92	Serratia 1	Pyrethroid	Insecticide	1.00951	1	FALSE
BIFENTHRIN	92	Sphingomonas 2	Pyrethroid	Insecticide	1.07154	1	FALSE
BIXAFEN	16	Aeromonas 1	Pyrazoles	Fungicide	0.985312	1	FALSE
BIXAFEN	16	Aeromonas 2	Pyrazoles	Fungicide	0.936074	1	FALSE
BIXAFEN	16	Aeromonas 3	Pyrazoles	Fungicide	0.99914	1	FALSE
BIXAFEN	16	Argrobacterium 1	Pyrazoles	Fungicide	0.953454	1	FALSE
BIXAFEN	16	Arthrobacter 1	Pyrazoles	Fungicide	0.846329	0.999982	FALSE
BIXAFEN	16	Arthrobacter 2	Pyrazoles	Fungicide	0.626862	0.0701869	FALSE
BIXAFEN	16	Arthrobacter 3	Pyrazoles	Fungicide	0.724658	0.236407	FALSE
BIXAFEN	16	Bacillus 1	Pyrazoles	Fungicide	0.918064	1	FALSE
BIXAFEN	16	Carnobacterium 1	Pyrazoles	Fungicide	0.779415	1	FALSE
BIXAFEN	16	Community 10	Pyrazoles	Fungicide	0.742136	0.998933	FALSE
BIXAFEN	16	Community 4	Pyrazoles	Fungicide	0.836666	1	FALSE
BIXAFEN	16	Community 6	Pyrazoles	Fungicide	0.852177	1	FALSE
BIXAFEN	16	Community 7	Pyrazoles	Fungicide	1.06422	1	FALSE
BIXAFEN	16	Community 8	Pyrazoles	Fungicide	0.943025	1	FALSE
BIXAFEN	16	Community 9	Pyrazoles	Fungicide	0.83939	0.999997	FALSE
BIXAFEN	16	Flavobacterium 1	Pyrazoles	Fungicide	0.792557	0.798038	FALSE
BIXAFEN	16	Flavobacterium 2	Pyrazoles	Fungicide	0.849466	0.372267	FALSE
BIXAFEN	16	Hymenobacter 1	Pyrazoles	Fungicide	0.926706	1	FALSE
BIXAFEN	16	Microbacterium 1	Pyrazoles	Fungicide	1.03736	1	FALSE
BIXAFEN	16	Neobacillus 1	Pyrazoles	Fungicide	0.847962	0.999797	FALSE
BIXAFEN	16	Oryzobacter 1	Pyrazoles	Fungicide	1.11514	0.999998	FALSE
BIXAFEN	16	Paenibacillus 1	Pyrazoles	Fungicide	0.835202	0.818275	FALSE
BIXAFEN	16	Prolinoborus 1	Pyrazoles	Fungicide	0.947038	1	FALSE
BIXAFEN	16	Pseudomonas 1	Pyrazoles	Fungicide	1.14985	1	FALSE
BIXAFEN	16	Pseudomonas 2	Pyrazoles	Fungicide	0.967295	1	FALSE
BIXAFEN	16	Pseudomonas 3	Pyrazoles	Fungicide	1.02891	1	FALSE
BIXAFEN	16	Pseudomonas 4	Pyrazoles	Fungicide	0.978539	1	FALSE
BIXAFEN	16	Pseudomonas 5	Pyrazoles	Fungicide	0.994874	1	FALSE
BIXAFEN	16	Pseudomonas 6	Pyrazoles	Fungicide	0.974414	1	FALSE
BIXAFEN	16	Rhizobium 1	Pyrazoles	Fungicide	0.331933	0.000124646	TRUE
BIXAFEN	16	Serratia 1	Pyrazoles	Fungicide	0.948958	1	FALSE
BIXAFEN	16	Sphingomonas 2	Pyrazoles	Fungicide	0.55481	0.000778285	TRUE
BOSCALID	17	Aeromonas 1	Carboximide	Fungicide	1.01983	1	FALSE
BOSCALID	17	Aeromonas 2	Carboximide	Fungicide	0.994788	1	FALSE
BOSCALID	17	Aeromonas 3	Carboximide	Fungicide	1.04349	1	FALSE
BOSCALID	17	Argrobacterium 1	Carboximide	Fungicide	0.961724	1	FALSE
BOSCALID	17	Arthrobacter 1	Carboximide	Fungicide	0.890881	1	FALSE
BOSCALID	17	Arthrobacter 2	Carboximide	Fungicide	1.00621	1	FALSE
BOSCALID	17	Arthrobacter 3	Carboximide	Fungicide	0.869317	0.994025	FALSE
BOSCALID	17	Bacillus 1	Carboximide	Fungicide	1.00969	1	FALSE
BOSCALID	17	Carnobacterium 1	Carboximide	Fungicide	0.968217	1	FALSE
BOSCALID	17	Community 10	Carboximide	Fungicide	1.05041	1	FALSE
BOSCALID	17	Community 4	Carboximide	Fungicide	1.0075	1	FALSE
BOSCALID	17	Community 6	Carboximide	Fungicide	1.01466	1	FALSE
BOSCALID	17	Community 7	Carboximide	Fungicide	1.00425	1	FALSE
BOSCALID	17	Community 8	Carboximide	Fungicide	1.03423	1	FALSE
BOSCALID	17	Community 9	Carboximide	Fungicide	0.998935	1	FALSE
BOSCALID	17	Flavobacterium 1	Carboximide	Fungicide	1.03948	1	FALSE
BOSCALID	17	Flavobacterium 2	Carboximide	Fungicide	1.00131	1	FALSE
BOSCALID	17	Hymenobacter 1	Carboximide	Fungicide	1.10816	1	FALSE
BOSCALID	17	Microbacterium 1	Carboximide	Fungicide	1.00877	1	FALSE
BOSCALID	17	Neobacillus 1	Carboximide	Fungicide	1.06176	1	FALSE
BOSCALID	17	Oryzobacter 1	Carboximide	Fungicide	0.990133	1	FALSE
BOSCALID	17	Paenibacillus 1	Carboximide	Fungicide	1.0201	1	FALSE
BOSCALID	17	Prolinoborus 1	Carboximide	Fungicide	0.978191	1	FALSE
BOSCALID	17	Pseudomonas 1	Carboximide	Fungicide	0.947799	1	FALSE
BOSCALID	17	Pseudomonas 2	Carboximide	Fungicide	0.972469	0.999997	FALSE
BOSCALID	17	Pseudomonas 3	Carboximide	Fungicide	1.00221	1	FALSE
BOSCALID	17	Pseudomonas 4	Carboximide	Fungicide	0.985534	1	FALSE
BOSCALID	17	Pseudomonas 5	Carboximide	Fungicide	0.998354	1	FALSE
BOSCALID	17	Pseudomonas 6	Carboximide	Fungicide	0.958973	1	FALSE
BOSCALID	17	Rhizobium 1	Carboximide	Fungicide	0.665002	0.999272	FALSE
BOSCALID	17	Serratia 1	Carboximide	Fungicide	0.970826	1	FALSE
BOSCALID	17	Sphingomonas 2	Carboximide	Fungicide	0.957853	1	FALSE
BROMOXYNIL	18	Aeromonas 1	Nitrile herbicide	Herbicide	0.984805	1	FALSE
BROMOXYNIL	18	Aeromonas 2	Nitrile herbicide	Herbicide	0.899301	0.160234	FALSE
BROMOXYNIL	18	Aeromonas 3	Nitrile herbicide	Herbicide	1.01037	1	FALSE
BROMOXYNIL	18	Argrobacterium 1	Nitrile herbicide	Herbicide	1.02825	1	FALSE
BROMOXYNIL	18	Arthrobacter 1	Nitrile herbicide	Herbicide	0.984494	1	FALSE
BROMOXYNIL	18	Arthrobacter 2	Nitrile herbicide	Herbicide	0.827241	1	FALSE
BROMOXYNIL	18	Arthrobacter 3	Nitrile herbicide	Herbicide	1.0214	1	FALSE
BROMOXYNIL	18	Bacillus 1	Nitrile herbicide	Herbicide	0.916385	1	FALSE
BROMOXYNIL	18	Carnobacterium 1	Nitrile herbicide	Herbicide	1.04832	1	FALSE
BROMOXYNIL	18	Community 10	Nitrile herbicide	Herbicide	0.93058	1	FALSE
BROMOXYNIL	18	Community 4	Nitrile herbicide	Herbicide	1.07742	1	FALSE
BROMOXYNIL	18	Community 6	Nitrile herbicide	Herbicide	1.04649	1	FALSE
BROMOXYNIL	18	Community 7	Nitrile herbicide	Herbicide	1.07045	1	FALSE
BROMOXYNIL	18	Community 8	Nitrile herbicide	Herbicide	1.05426	1	FALSE
BROMOXYNIL	18	Community 9	Nitrile herbicide	Herbicide	1.07669	1	FALSE
BROMOXYNIL	18	Flavobacterium 1	Nitrile herbicide	Herbicide	1.02232	1	FALSE
BROMOXYNIL	18	Flavobacterium 2	Nitrile herbicide	Herbicide	0.951113	1	FALSE
BROMOXYNIL	18	Hymenobacter 1	Nitrile herbicide	Herbicide	0.86135	0.997998	FALSE
BROMOXYNIL	18	Microbacterium 1	Nitrile herbicide	Herbicide	1.05394	0.999998	FALSE
BROMOXYNIL	18	Neobacillus 1	Nitrile herbicide	Herbicide	0.842489	0.558794	FALSE
BROMOXYNIL	18	Oryzobacter 1	Nitrile herbicide	Herbicide	0.742171	0.00103782	TRUE
BROMOXYNIL	18	Paenibacillus 1	Nitrile herbicide	Herbicide	1.16408	0.841293	FALSE
BROMOXYNIL	18	Prolinoborus 1	Nitrile herbicide	Herbicide	0.996284	1	FALSE
BROMOXYNIL	18	Pseudomonas 1	Nitrile herbicide	Herbicide	1.06289	1	FALSE
BROMOXYNIL	18	Pseudomonas 2	Nitrile herbicide	Herbicide	1.02295	1	FALSE
BROMOXYNIL	18	Pseudomonas 3	Nitrile herbicide	Herbicide	1.09225	0.927073	FALSE
BROMOXYNIL	18	Pseudomonas 4	Nitrile herbicide	Herbicide	0.963743	1	FALSE
BROMOXYNIL	18	Pseudomonas 5	Nitrile herbicide	Herbicide	1.04964	1	FALSE
BROMOXYNIL	18	Pseudomonas 6	Nitrile herbicide	Herbicide	1.11566	1	FALSE
BROMOXYNIL	18	Rhizobium 1	Nitrile herbicide	Herbicide	0.750954	1	FALSE
BROMOXYNIL	18	Serratia 1	Nitrile herbicide	Herbicide	0.997946	1	FALSE
BROMOXYNIL	18	Sphingomonas 2	Nitrile herbicide	Herbicide	1.06312	1	FALSE
BUPIRIMATE	19	Aeromonas 1	Pyrimidine sulfamates	Fungicide	0.942434	1	FALSE
BUPIRIMATE	19	Aeromonas 2	Pyrimidine sulfamates	Fungicide	0.942417	1	FALSE
BUPIRIMATE	19	Aeromonas 3	Pyrimidine sulfamates	Fungicide	1.04137	1	FALSE
BUPIRIMATE	19	Argrobacterium 1	Pyrimidine sulfamates	Fungicide	1.02513	1	FALSE
BUPIRIMATE	19	Arthrobacter 1	Pyrimidine sulfamates	Fungicide	0.910937	1	FALSE
BUPIRIMATE	19	Arthrobacter 2	Pyrimidine sulfamates	Fungicide	0.86262	1	FALSE
BUPIRIMATE	19	Arthrobacter 3	Pyrimidine sulfamates	Fungicide	0.925622	1	FALSE
BUPIRIMATE	19	Bacillus 1	Pyrimidine sulfamates	Fungicide	0.907211	1	FALSE
BUPIRIMATE	19	Carnobacterium 1	Pyrimidine sulfamates	Fungicide	0.860615	1	FALSE
BUPIRIMATE	19	Community 10	Pyrimidine sulfamates	Fungicide	0.816231	1	FALSE
BUPIRIMATE	19	Community 4	Pyrimidine sulfamates	Fungicide	0.947703	1	FALSE
BUPIRIMATE	19	Community 6	Pyrimidine sulfamates	Fungicide	0.944167	1	FALSE
BUPIRIMATE	19	Community 7	Pyrimidine sulfamates	Fungicide	1.03567	1	FALSE
BUPIRIMATE	19	Community 8	Pyrimidine sulfamates	Fungicide	1.05405	1	FALSE
BUPIRIMATE	19	Community 9	Pyrimidine sulfamates	Fungicide	0.968734	1	FALSE
BUPIRIMATE	19	Flavobacterium 1	Pyrimidine sulfamates	Fungicide	0.97761	1	FALSE
BUPIRIMATE	19	Flavobacterium 2	Pyrimidine sulfamates	Fungicide	0.904177	0.999608	FALSE
BUPIRIMATE	19	Hymenobacter 1	Pyrimidine sulfamates	Fungicide	1.06194	1	FALSE
BUPIRIMATE	19	Microbacterium 1	Pyrimidine sulfamates	Fungicide	1.02248	1	FALSE
BUPIRIMATE	19	Neobacillus 1	Pyrimidine sulfamates	Fungicide	0.963075	1	FALSE
BUPIRIMATE	19	Oryzobacter 1	Pyrimidine sulfamates	Fungicide	1.08729	1	FALSE
BUPIRIMATE	19	Paenibacillus 1	Pyrimidine sulfamates	Fungicide	0.906457	1	FALSE
BUPIRIMATE	19	Prolinoborus 1	Pyrimidine sulfamates	Fungicide	1.04331	1	FALSE
BUPIRIMATE	19	Pseudomonas 1	Pyrimidine sulfamates	Fungicide	1.0642	1	FALSE
BUPIRIMATE	19	Pseudomonas 2	Pyrimidine sulfamates	Fungicide	0.978101	1	FALSE
BUPIRIMATE	19	Pseudomonas 3	Pyrimidine sulfamates	Fungicide	1.01882	1	FALSE
BUPIRIMATE	19	Pseudomonas 4	Pyrimidine sulfamates	Fungicide	0.969819	1	FALSE
BUPIRIMATE	19	Pseudomonas 5	Pyrimidine sulfamates	Fungicide	0.98078	1	FALSE
BUPIRIMATE	19	Pseudomonas 6	Pyrimidine sulfamates	Fungicide	1.00239	1	FALSE
BUPIRIMATE	19	Rhizobium 1	Pyrimidine sulfamates	Fungicide	1.04717	1	FALSE
BUPIRIMATE	19	Serratia 1	Pyrimidine sulfamates	Fungicide	0.960366	1	FALSE
BUPIRIMATE	19	Sphingomonas 2	Pyrimidine sulfamates	Fungicide	0.969285	1	FALSE
BUPROFEZIN	20	Aeromonas 1		Insecticide	1.04477	1	FALSE
BUPROFEZIN	20	Aeromonas 2		Insecticide	1.097	0.186926	FALSE
BUPROFEZIN	20	Aeromonas 3		Insecticide	1.01409	1	FALSE
BUPROFEZIN	20	Argrobacterium 1		Insecticide	1.06767	0.969447	FALSE
BUPROFEZIN	20	Arthrobacter 1		Insecticide	0.99406	1	FALSE
BUPROFEZIN	20	Arthrobacter 2		Insecticide	0.589945	0.0297825	TRUE
BUPROFEZIN	20	Arthrobacter 3		Insecticide	0.868108	1	FALSE
BUPROFEZIN	20	Bacillus 1		Insecticide	1.04069	1	FALSE
BUPROFEZIN	20	Carnobacterium 1		Insecticide	0.913011	1	FALSE
BUPROFEZIN	20	Community 10		Insecticide	0.858046	1	FALSE
BUPROFEZIN	20	Community 4		Insecticide	1.0175	1	FALSE
BUPROFEZIN	20	Community 6		Insecticide	1.01937	1	FALSE
BUPROFEZIN	20	Community 7		Insecticide	1.08892	1	FALSE
BUPROFEZIN	20	Community 8		Insecticide	1.0846	1	FALSE
BUPROFEZIN	20	Community 9		Insecticide	1.02548	1	FALSE
BUPROFEZIN	20	Flavobacterium 1		Insecticide	0.89124	1	FALSE
BUPROFEZIN	20	Flavobacterium 2		Insecticide	0.946514	1	FALSE
BUPROFEZIN	20	Hymenobacter 1		Insecticide	1.05538	1	FALSE
BUPROFEZIN	20	Microbacterium 1		Insecticide	1.06883	1	FALSE
BUPROFEZIN	20	Neobacillus 1		Insecticide	0.905758	1	FALSE
BUPROFEZIN	20	Oryzobacter 1		Insecticide	0.972831	1	FALSE
BUPROFEZIN	20	Paenibacillus 1		Insecticide	1.00208	1	FALSE
BUPROFEZIN	20	Prolinoborus 1		Insecticide	0.883345	0.999898	FALSE
BUPROFEZIN	20	Pseudomonas 1		Insecticide	1.04615	1	FALSE
BUPROFEZIN	20	Pseudomonas 2		Insecticide	0.97691	1	FALSE
BUPROFEZIN	20	Pseudomonas 3		Insecticide	1.02073	1	FALSE
BUPROFEZIN	20	Pseudomonas 4		Insecticide	0.937087	1	FALSE
BUPROFEZIN	20	Pseudomonas 5		Insecticide	1.03233	1	FALSE
BUPROFEZIN	20	Pseudomonas 6		Insecticide	1.07287	1	FALSE
BUPROFEZIN	20	Rhizobium 1		Insecticide	0.930663	1	FALSE
BUPROFEZIN	20	Serratia 1		Insecticide	0.961995	1	FALSE
BUPROFEZIN	20	Sphingomonas 2		Insecticide	1.05283	1	FALSE
CAPTAN	21	Aeromonas 1	Phthalimide	Fungicide	0.90483	1	FALSE
CAPTAN	21	Aeromonas 2	Phthalimide	Fungicide	1.01456	1	FALSE
CAPTAN	21	Aeromonas 3	Phthalimide	Fungicide	0.983315	1	FALSE
CAPTAN	21	Argrobacterium 1	Phthalimide	Fungicide	0.73991	0.000717031	TRUE
CAPTAN	21	Arthrobacter 1	Phthalimide	Fungicide	0.950042	1	FALSE
CAPTAN	21	Arthrobacter 2	Phthalimide	Fungicide	0.768879	0.98732	FALSE
CAPTAN	21	Arthrobacter 3	Phthalimide	Fungicide	0.919352	1	FALSE
CAPTAN	21	Bacillus 1	Phthalimide	Fungicide	0.939439	1	FALSE
CAPTAN	21	Carnobacterium 1	Phthalimide	Fungicide	1.18572	1	FALSE
CAPTAN	21	Community 10	Phthalimide	Fungicide	0.579744	0.0923986	FALSE
CAPTAN	21	Community 4	Phthalimide	Fungicide	0.67146	0.252888	FALSE
CAPTAN	21	Community 6	Phthalimide	Fungicide	0.614122	0.0112563	TRUE
CAPTAN	21	Community 7	Phthalimide	Fungicide	0.950124	1	FALSE
CAPTAN	21	Community 8	Phthalimide	Fungicide	0.793874	1	FALSE
CAPTAN	21	Community 9	Phthalimide	Fungicide	0.473145	3.96596e-05	TRUE
CAPTAN	21	Flavobacterium 1	Phthalimide	Fungicide	0.947846	1	FALSE
CAPTAN	21	Flavobacterium 2	Phthalimide	Fungicide	0.900277	0.976118	FALSE
CAPTAN	21	Hymenobacter 1	Phthalimide	Fungicide	0.968072	1	FALSE
CAPTAN	21	Microbacterium 1	Phthalimide	Fungicide	1.00285	1	FALSE
CAPTAN	21	Neobacillus 1	Phthalimide	Fungicide	0.91686	1	FALSE
CAPTAN	21	Oryzobacter 1	Phthalimide	Fungicide	0.991308	1	FALSE
CAPTAN	21	Paenibacillus 1	Phthalimide	Fungicide	1.0627	1	FALSE
CAPTAN	21	Prolinoborus 1	Phthalimide	Fungicide	0.597655	3.25319e-09	TRUE
CAPTAN	21	Pseudomonas 1	Phthalimide	Fungicide	0.600697	0.0167449	TRUE
CAPTAN	21	Pseudomonas 2	Phthalimide	Fungicide	0.982616	1	FALSE
CAPTAN	21	Pseudomonas 3	Phthalimide	Fungicide	0.940995	1	FALSE
CAPTAN	21	Pseudomonas 4	Phthalimide	Fungicide	0.795788	0.00118035	TRUE
CAPTAN	21	Pseudomonas 5	Phthalimide	Fungicide	0.954049	1	FALSE
CAPTAN	21	Pseudomonas 6	Phthalimide	Fungicide	0.879083	1	FALSE
CAPTAN	21	Rhizobium 1	Phthalimide	Fungicide	0.519011	0.00909914	TRUE
CAPTAN	21	Serratia 1	Phthalimide	Fungicide	0.813308	0.000109726	TRUE
CAPTAN	21	Sphingomonas 2	Phthalimide	Fungicide	0.397525	3.92539e-07	TRUE
CARBARYL	22	Aeromonas 1	Carbamate	Insecticide	0.94075	0.999999	FALSE
CARBARYL	22	Aeromonas 2	Carbamate	Insecticide	0.918231	0.626263	FALSE
CARBARYL	22	Aeromonas 3	Carbamate	Insecticide	0.920855	0.999881	FALSE
CARBARYL	22	Argrobacterium 1	Carbamate	Insecticide	1.08819	1	FALSE
CARBARYL	22	Arthrobacter 1	Carbamate	Insecticide	0.923867	1	FALSE
CARBARYL	22	Arthrobacter 2	Carbamate	Insecticide	1.0674	1	FALSE
CARBARYL	22	Arthrobacter 3	Carbamate	Insecticide	1.1434	1	FALSE
CARBARYL	22	Bacillus 1	Carbamate	Insecticide	1.0462	1	FALSE
CARBARYL	22	Carnobacterium 1	Carbamate	Insecticide	1.10052	1	FALSE
CARBARYL	22	Community 10	Carbamate	Insecticide	0.847348	1	FALSE
CARBARYL	22	Community 4	Carbamate	Insecticide	0.975832	1	FALSE
CARBARYL	22	Community 6	Carbamate	Insecticide	1.00579	1	FALSE
CARBARYL	22	Community 7	Carbamate	Insecticide	0.844647	1	FALSE
CARBARYL	22	Community 8	Carbamate	Insecticide	1.05885	1	FALSE
CARBARYL	22	Community 9	Carbamate	Insecticide	0.967092	1	FALSE
CARBARYL	22	Flavobacterium 1	Carbamate	Insecticide	1.09162	1	FALSE
CARBARYL	22	Flavobacterium 2	Carbamate	Insecticide	1.00979	1	FALSE
CARBARYL	22	Hymenobacter 1	Carbamate	Insecticide	1.03486	1	FALSE
CARBARYL	22	Microbacterium 1	Carbamate	Insecticide	1.02479	1	FALSE
CARBARYL	22	Neobacillus 1	Carbamate	Insecticide	1.0367	1	FALSE
CARBARYL	22	Oryzobacter 1	Carbamate	Insecticide	0.972392	1	FALSE
CARBARYL	22	Paenibacillus 1	Carbamate	Insecticide	1.00498	1	FALSE
CARBARYL	22	Prolinoborus 1	Carbamate	Insecticide	1.00226	1	FALSE
CARBARYL	22	Pseudomonas 1	Carbamate	Insecticide	0.97274	1	FALSE
CARBARYL	22	Pseudomonas 2	Carbamate	Insecticide	1.03676	1	FALSE
CARBARYL	22	Pseudomonas 3	Carbamate	Insecticide	0.995843	1	FALSE
CARBARYL	22	Pseudomonas 4	Carbamate	Insecticide	1.00795	1	FALSE
CARBARYL	22	Pseudomonas 5	Carbamate	Insecticide	1.0356	1	FALSE
CARBARYL	22	Pseudomonas 6	Carbamate	Insecticide	1.11709	1	FALSE
CARBARYL	22	Rhizobium 1	Carbamate	Insecticide	0.90573	1	FALSE
CARBARYL	22	Serratia 1	Carbamate	Insecticide	0.93178	1	FALSE
CARBARYL	22	Sphingomonas 2	Carbamate	Insecticide	0.986104	1	FALSE
CARBENDAZIM	23	Aeromonas 1	Benzimidazole	Fungicide	1.00529	1	FALSE
CARBENDAZIM	23	Aeromonas 2	Benzimidazole	Fungicide	0.956194	1	FALSE
CARBENDAZIM	23	Aeromonas 3	Benzimidazole	Fungicide	0.973303	1	FALSE
CARBENDAZIM	23	Argrobacterium 1	Benzimidazole	Fungicide	0.992249	1	FALSE
CARBENDAZIM	23	Arthrobacter 1	Benzimidazole	Fungicide	1.04387	1	FALSE
CARBENDAZIM	23	Arthrobacter 2	Benzimidazole	Fungicide	1.0503	1	FALSE
CARBENDAZIM	23	Arthrobacter 3	Benzimidazole	Fungicide	1.12152	0.995543	FALSE
CARBENDAZIM	23	Bacillus 1	Benzimidazole	Fungicide	1.10197	1	FALSE
CARBENDAZIM	23	Carnobacterium 1	Benzimidazole	Fungicide	1.09506	1	FALSE
CARBENDAZIM	23	Community 10	Benzimidazole	Fungicide	0.86925	1	FALSE
CARBENDAZIM	23	Community 4	Benzimidazole	Fungicide	1.02459	1	FALSE
CARBENDAZIM	23	Community 6	Benzimidazole	Fungicide	0.997999	1	FALSE
CARBENDAZIM	23	Community 7	Benzimidazole	Fungicide	0.965346	1	FALSE
CARBENDAZIM	23	Community 8	Benzimidazole	Fungicide	0.958505	1	FALSE
CARBENDAZIM	23	Community 9	Benzimidazole	Fungicide	1.04456	1	FALSE
CARBENDAZIM	23	Flavobacterium 1	Benzimidazole	Fungicide	1.13231	0.992535	FALSE
CARBENDAZIM	23	Flavobacterium 2	Benzimidazole	Fungicide	1.00486	1	FALSE
CARBENDAZIM	23	Hymenobacter 1	Benzimidazole	Fungicide	1.0109	1	FALSE
CARBENDAZIM	23	Microbacterium 1	Benzimidazole	Fungicide	0.974488	1	FALSE
CARBENDAZIM	23	Neobacillus 1	Benzimidazole	Fungicide	1.13096	0.684499	FALSE
CARBENDAZIM	23	Oryzobacter 1	Benzimidazole	Fungicide	1.07488	1	FALSE
CARBENDAZIM	23	Paenibacillus 1	Benzimidazole	Fungicide	0.946043	1	FALSE
CARBENDAZIM	23	Prolinoborus 1	Benzimidazole	Fungicide	1.02869	1	FALSE
CARBENDAZIM	23	Pseudomonas 1	Benzimidazole	Fungicide	1.05105	1	FALSE
CARBENDAZIM	23	Pseudomonas 2	Benzimidazole	Fungicide	0.975091	1	FALSE
CARBENDAZIM	23	Pseudomonas 3	Benzimidazole	Fungicide	1.00396	1	FALSE
CARBENDAZIM	23	Pseudomonas 4	Benzimidazole	Fungicide	1.00605	1	FALSE
CARBENDAZIM	23	Pseudomonas 5	Benzimidazole	Fungicide	1.05374	1	FALSE
CARBENDAZIM	23	Pseudomonas 6	Benzimidazole	Fungicide	1.08365	1	FALSE
CARBENDAZIM	23	Rhizobium 1	Benzimidazole	Fungicide	0.94379	1	FALSE
CARBENDAZIM	23	Serratia 1	Benzimidazole	Fungicide	0.977733	1	FALSE
CARBENDAZIM	23	Sphingomonas 2	Benzimidazole	Fungicide	0.732485	0.461113	FALSE
CARBOSULFAN	24	Aeromonas 1	Carbamate	Insecticide	1.05551	0.999993	FALSE
CARBOSULFAN	24	Aeromonas 2	Carbamate	Insecticide	1.03275	1	FALSE
CARBOSULFAN	24	Aeromonas 3	Carbamate	Insecticide	1.05473	1	FALSE
CARBOSULFAN	24	Argrobacterium 1	Carbamate	Insecticide	1.06956	0.965396	FALSE
CARBOSULFAN	24	Arthrobacter 1	Carbamate	Insecticide	1.22886	0.709036	FALSE
CARBOSULFAN	24	Arthrobacter 2	Carbamate	Insecticide	0.837655	1	FALSE
CARBOSULFAN	24	Arthrobacter 3	Carbamate	Insecticide	0.965826	1	FALSE
CARBOSULFAN	24	Bacillus 1	Carbamate	Insecticide	1.02962	1	FALSE
CARBOSULFAN	24	Carnobacterium 1	Carbamate	Insecticide	1.51114	0.996995	FALSE
CARBOSULFAN	24	Community 10	Carbamate	Insecticide	0.824352	1	FALSE
CARBOSULFAN	24	Community 4	Carbamate	Insecticide	0.917113	1	FALSE
CARBOSULFAN	24	Community 6	Carbamate	Insecticide	0.919731	1	FALSE
CARBOSULFAN	24	Community 7	Carbamate	Insecticide	1.12625	1	FALSE
CARBOSULFAN	24	Community 8	Carbamate	Insecticide	1.01494	1	FALSE
CARBOSULFAN	24	Community 9	Carbamate	Insecticide	0.884494	1	FALSE
CARBOSULFAN	24	Flavobacterium 1	Carbamate	Insecticide	0.924955	1	FALSE
CARBOSULFAN	24	Flavobacterium 2	Carbamate	Insecticide	0.984722	1	FALSE
CARBOSULFAN	24	Hymenobacter 1	Carbamate	Insecticide	1.12813	0.999972	FALSE
CARBOSULFAN	24	Microbacterium 1	Carbamate	Insecticide	1.00573	1	FALSE
CARBOSULFAN	24	Neobacillus 1	Carbamate	Insecticide	0.952152	1	FALSE
CARBOSULFAN	24	Oryzobacter 1	Carbamate	Insecticide	1.19885	0.194751	FALSE
CARBOSULFAN	24	Paenibacillus 1	Carbamate	Insecticide	1.11576	1	FALSE
CARBOSULFAN	24	Prolinoborus 1	Carbamate	Insecticide	0.948828	1	FALSE
CARBOSULFAN	24	Pseudomonas 1	Carbamate	Insecticide	0.618414	0.0336962	TRUE
CARBOSULFAN	24	Pseudomonas 2	Carbamate	Insecticide	1.02814	0.999925	FALSE
CARBOSULFAN	24	Pseudomonas 3	Carbamate	Insecticide	1.06766	0.700776	FALSE
CARBOSULFAN	24	Pseudomonas 4	Carbamate	Insecticide	1.00881	1	FALSE
CARBOSULFAN	24	Pseudomonas 5	Carbamate	Insecticide	1.03042	1	FALSE
CARBOSULFAN	24	Pseudomonas 6	Carbamate	Insecticide	1.17739	0.349765	FALSE
CARBOSULFAN	24	Rhizobium 1	Carbamate	Insecticide	0.946202	1	FALSE
CARBOSULFAN	24	Serratia 1	Carbamate	Insecticide	0.977201	1	FALSE
CARBOSULFAN	24	Sphingomonas 2	Carbamate	Insecticide	0.797747	0.937907	FALSE
CHLORANTRANILIPROL	25	Aeromonas 1	Ryanoid	Insecticide	1.01334	1	FALSE
CHLORANTRANILIPROL	25	Aeromonas 2	Ryanoid	Insecticide	1.04846	0.999901	FALSE
CHLORANTRANILIPROL	25	Aeromonas 3	Ryanoid	Insecticide	1.02892	1	FALSE
CHLORANTRANILIPROL	25	Argrobacterium 1	Ryanoid	Insecticide	0.962746	1	FALSE
CHLORANTRANILIPROL	25	Arthrobacter 1	Ryanoid	Insecticide	1.08291	1	FALSE
CHLORANTRANILIPROL	25	Arthrobacter 2	Ryanoid	Insecticide	0.758077	0.997313	FALSE
CHLORANTRANILIPROL	25	Arthrobacter 3	Ryanoid	Insecticide	1.02135	1	FALSE
CHLORANTRANILIPROL	25	Bacillus 1	Ryanoid	Insecticide	1.00857	1	FALSE
CHLORANTRANILIPROL	25	Carnobacterium 1	Ryanoid	Insecticide	1.23552	1	FALSE
CHLORANTRANILIPROL	25	Community 10	Ryanoid	Insecticide	1.1443	1	FALSE
CHLORANTRANILIPROL	25	Community 4	Ryanoid	Insecticide	1.08974	1	FALSE
CHLORANTRANILIPROL	25	Community 6	Ryanoid	Insecticide	1.06965	1	FALSE
CHLORANTRANILIPROL	25	Community 7	Ryanoid	Insecticide	1.02165	1	FALSE
CHLORANTRANILIPROL	25	Community 8	Ryanoid	Insecticide	1.04201	1	FALSE
CHLORANTRANILIPROL	25	Community 9	Ryanoid	Insecticide	1.08861	1	FALSE
CHLORANTRANILIPROL	25	Flavobacterium 1	Ryanoid	Insecticide	1.00111	1	FALSE
CHLORANTRANILIPROL	25	Flavobacterium 2	Ryanoid	Insecticide	1.02556	1	FALSE
CHLORANTRANILIPROL	25	Hymenobacter 1	Ryanoid	Insecticide	1.13166	0.999928	FALSE
CHLORANTRANILIPROL	25	Microbacterium 1	Ryanoid	Insecticide	0.974541	1	FALSE
CHLORANTRANILIPROL	25	Neobacillus 1	Ryanoid	Insecticide	1.04364	1	FALSE
CHLORANTRANILIPROL	25	Oryzobacter 1	Ryanoid	Insecticide	0.989732	1	FALSE
CHLORANTRANILIPROL	25	Paenibacillus 1	Ryanoid	Insecticide	1.08543	1	FALSE
CHLORANTRANILIPROL	25	Prolinoborus 1	Ryanoid	Insecticide	0.996732	1	FALSE
CHLORANTRANILIPROL	25	Pseudomonas 1	Ryanoid	Insecticide	0.97453	1	FALSE
CHLORANTRANILIPROL	25	Pseudomonas 2	Ryanoid	Insecticide	0.996046	1	FALSE
CHLORANTRANILIPROL	25	Pseudomonas 3	Ryanoid	Insecticide	0.958125	1	FALSE
CHLORANTRANILIPROL	25	Pseudomonas 4	Ryanoid	Insecticide	1.00832	1	FALSE
CHLORANTRANILIPROL	25	Pseudomonas 5	Ryanoid	Insecticide	0.958352	1	FALSE
CHLORANTRANILIPROL	25	Pseudomonas 6	Ryanoid	Insecticide	0.921761	1	FALSE
CHLORANTRANILIPROL	25	Rhizobium 1	Ryanoid	Insecticide	0.944471	1	FALSE
CHLORANTRANILIPROL	25	Serratia 1	Ryanoid	Insecticide	1.03615	1	FALSE
CHLORANTRANILIPROL	25	Sphingomonas 2	Ryanoid	Insecticide	1.05765	1	FALSE
CHLORDECON; KEPONE	26	Aeromonas 1	Organochlorine	Insecticide	0.933601	0.999872	FALSE
CHLORDECON; KEPONE	26	Aeromonas 2	Organochlorine	Insecticide	0.816947	5.75624e-06	TRUE
CHLORDECON; KEPONE	26	Aeromonas 3	Organochlorine	Insecticide	0.989819	1	FALSE
CHLORDECON; KEPONE	26	Argrobacterium 1	Organochlorine	Insecticide	1.02573	1	FALSE
CHLORDECON; KEPONE	26	Arthrobacter 1	Organochlorine	Insecticide	0.00606105	0	TRUE
CHLORDECON; KEPONE	26	Arthrobacter 2	Organochlorine	Insecticide	0.00564671	3.33067e-16	TRUE
CHLORDECON; KEPONE	26	Arthrobacter 3	Organochlorine	Insecticide	0.0264054	0	TRUE
CHLORDECON; KEPONE	26	Bacillus 1	Organochlorine	Insecticide	0.958666	1	FALSE
CHLORDECON; KEPONE	26	Carnobacterium 1	Organochlorine	Insecticide	0.621404	1	FALSE
CHLORDECON; KEPONE	26	Community 10	Organochlorine	Insecticide	0.820078	1	FALSE
CHLORDECON; KEPONE	26	Community 4	Organochlorine	Insecticide	0.858235	1	FALSE
CHLORDECON; KEPONE	26	Community 6	Organochlorine	Insecticide	0.811299	0.999024	FALSE
CHLORDECON; KEPONE	26	Community 7	Organochlorine	Insecticide	1.1415	1	FALSE
CHLORDECON; KEPONE	26	Community 8	Organochlorine	Insecticide	1.01655	1	FALSE
CHLORDECON; KEPONE	26	Community 9	Organochlorine	Insecticide	0.875472	1	FALSE
CHLORDECON; KEPONE	26	Flavobacterium 1	Organochlorine	Insecticide	0.12626	0	TRUE
CHLORDECON; KEPONE	26	Flavobacterium 2	Organochlorine	Insecticide	0.84677	0.759719	FALSE
CHLORDECON; KEPONE	26	Hymenobacter 1	Organochlorine	Insecticide	0.00945767	0	TRUE
CHLORDECON; KEPONE	26	Microbacterium 1	Organochlorine	Insecticide	1.00909	1	FALSE
CHLORDECON; KEPONE	26	Neobacillus 1	Organochlorine	Insecticide	0.910841	0.999978	FALSE
CHLORDECON; KEPONE	26	Oryzobacter 1	Organochlorine	Insecticide	0.00588611	0	TRUE
CHLORDECON; KEPONE	26	Paenibacillus 1	Organochlorine	Insecticide	0.678203	0.00218881	TRUE
CHLORDECON; KEPONE	26	Prolinoborus 1	Organochlorine	Insecticide	0.943237	1	FALSE
CHLORDECON; KEPONE	26	Pseudomonas 1	Organochlorine	Insecticide	1.00587	1	FALSE
CHLORDECON; KEPONE	26	Pseudomonas 2	Organochlorine	Insecticide	0.96206	0.997787	FALSE
CHLORDECON; KEPONE	26	Pseudomonas 3	Organochlorine	Insecticide	0.955038	0.999907	FALSE
CHLORDECON; KEPONE	26	Pseudomonas 4	Organochlorine	Insecticide	0.9338	0.999991	FALSE
CHLORDECON; KEPONE	26	Pseudomonas 5	Organochlorine	Insecticide	1.0748	0.999783	FALSE
CHLORDECON; KEPONE	26	Pseudomonas 6	Organochlorine	Insecticide	1.1381	0.999992	FALSE
CHLORDECON; KEPONE	26	Rhizobium 1	Organochlorine	Insecticide	0.292381	0.00241349	TRUE
CHLORDECON; KEPONE	26	Serratia 1	Organochlorine	Insecticide	0.908972	0.978462	FALSE
CHLORDECON; KEPONE	26	Sphingomonas 2	Organochlorine	Insecticide	0.382392	1.09895e-06	TRUE
CHLORFENAPYR	27	Aeromonas 1	Halogenated pyrroles	Pro-insecticide	0.988062	1	FALSE
CHLORFENAPYR	27	Aeromonas 2	Halogenated pyrroles	Pro-insecticide	0.988963	1	FALSE
CHLORFENAPYR	27	Aeromonas 3	Halogenated pyrroles	Pro-insecticide	1.01071	1	FALSE
CHLORFENAPYR	27	Argrobacterium 1	Halogenated pyrroles	Pro-insecticide	0.977897	1	FALSE
CHLORFENAPYR	27	Arthrobacter 1	Halogenated pyrroles	Pro-insecticide	1.14149	1	FALSE
CHLORFENAPYR	27	Arthrobacter 2	Halogenated pyrroles	Pro-insecticide	0.828686	1	FALSE
CHLORFENAPYR	27	Arthrobacter 3	Halogenated pyrroles	Pro-insecticide	0.987418	1	FALSE
CHLORFENAPYR	27	Bacillus 1	Halogenated pyrroles	Pro-insecticide	1.09773	1	FALSE
CHLORFENAPYR	27	Carnobacterium 1	Halogenated pyrroles	Pro-insecticide	1.16119	1	FALSE
CHLORFENAPYR	27	Community 10	Halogenated pyrroles	Pro-insecticide	0.933793	1	FALSE
CHLORFENAPYR	27	Community 4	Halogenated pyrroles	Pro-insecticide	1.06719	1	FALSE
CHLORFENAPYR	27	Community 6	Halogenated pyrroles	Pro-insecticide	0.990156	1	FALSE
CHLORFENAPYR	27	Community 7	Halogenated pyrroles	Pro-insecticide	1.06135	1	FALSE
CHLORFENAPYR	27	Community 8	Halogenated pyrroles	Pro-insecticide	1.0519	1	FALSE
CHLORFENAPYR	27	Community 9	Halogenated pyrroles	Pro-insecticide	1.02725	1	FALSE
CHLORFENAPYR	27	Flavobacterium 1	Halogenated pyrroles	Pro-insecticide	1.03047	1	FALSE
CHLORFENAPYR	27	Flavobacterium 2	Halogenated pyrroles	Pro-insecticide	0.988175	1	FALSE
CHLORFENAPYR	27	Hymenobacter 1	Halogenated pyrroles	Pro-insecticide	0.993007	1	FALSE
CHLORFENAPYR	27	Microbacterium 1	Halogenated pyrroles	Pro-insecticide	0.996455	1	FALSE
CHLORFENAPYR	27	Neobacillus 1	Halogenated pyrroles	Pro-insecticide	0.978867	1	FALSE
CHLORFENAPYR	27	Oryzobacter 1	Halogenated pyrroles	Pro-insecticide	1.0035	1	FALSE
CHLORFENAPYR	27	Paenibacillus 1	Halogenated pyrroles	Pro-insecticide	0.977906	1	FALSE
CHLORFENAPYR	27	Prolinoborus 1	Halogenated pyrroles	Pro-insecticide	1.01358	1	FALSE
CHLORFENAPYR	27	Pseudomonas 1	Halogenated pyrroles	Pro-insecticide	1.04727	1	FALSE
CHLORFENAPYR	27	Pseudomonas 2	Halogenated pyrroles	Pro-insecticide	1.00268	1	FALSE
CHLORFENAPYR	27	Pseudomonas 3	Halogenated pyrroles	Pro-insecticide	1.03992	0.999988	FALSE
CHLORFENAPYR	27	Pseudomonas 4	Halogenated pyrroles	Pro-insecticide	1.01913	1	FALSE
CHLORFENAPYR	27	Pseudomonas 5	Halogenated pyrroles	Pro-insecticide	0.998355	1	FALSE
CHLORFENAPYR	27	Pseudomonas 6	Halogenated pyrroles	Pro-insecticide	1.10677	0.99976	FALSE
CHLORFENAPYR	27	Rhizobium 1	Halogenated pyrroles	Pro-insecticide	1.06698	1	FALSE
CHLORFENAPYR	27	Serratia 1	Halogenated pyrroles	Pro-insecticide	1.01113	1	FALSE
CHLORFENAPYR	27	Sphingomonas 2	Halogenated pyrroles	Pro-insecticide	0.848346	0.999878	FALSE
CHLORMEQUAT CHLORIDE	156	Aeromonas 1		Plant Growth Regulator	0.996439	1	FALSE
CHLORMEQUAT CHLORIDE	156	Aeromonas 2		Plant Growth Regulator	0.943962	0.998936	FALSE
CHLORMEQUAT CHLORIDE	156	Aeromonas 3		Plant Growth Regulator	0.976809	1	FALSE
CHLORMEQUAT CHLORIDE	156	Argrobacterium 1		Plant Growth Regulator	1.00518	1	FALSE
CHLORMEQUAT CHLORIDE	156	Arthrobacter 1		Plant Growth Regulator	1.04857	1	FALSE
CHLORMEQUAT CHLORIDE	156	Arthrobacter 2		Plant Growth Regulator	1.00212	1	FALSE
CHLORMEQUAT CHLORIDE	156	Arthrobacter 3		Plant Growth Regulator	0.98714	1	FALSE
CHLORMEQUAT CHLORIDE	156	Bacillus 1		Plant Growth Regulator	0.969281	1	FALSE
CHLORMEQUAT CHLORIDE	156	Carnobacterium 1		Plant Growth Regulator	1.05373	1	FALSE
CHLORMEQUAT CHLORIDE	156	Community 10		Plant Growth Regulator	0.819345	1	FALSE
CHLORMEQUAT CHLORIDE	156	Community 4		Plant Growth Regulator	0.97759	1	FALSE
CHLORMEQUAT CHLORIDE	156	Community 6		Plant Growth Regulator	0.920473	1	FALSE
CHLORMEQUAT CHLORIDE	156	Community 7		Plant Growth Regulator	0.749145	1	FALSE
CHLORMEQUAT CHLORIDE	156	Community 8		Plant Growth Regulator	0.987863	1	FALSE
CHLORMEQUAT CHLORIDE	156	Community 9		Plant Growth Regulator	1.01361	1	FALSE
CHLORMEQUAT CHLORIDE	156	Flavobacterium 1		Plant Growth Regulator	1.09241	1	FALSE
CHLORMEQUAT CHLORIDE	156	Flavobacterium 2		Plant Growth Regulator	0.996155	1	FALSE
CHLORMEQUAT CHLORIDE	156	Hymenobacter 1		Plant Growth Regulator	0.976778	1	FALSE
CHLORMEQUAT CHLORIDE	156	Microbacterium 1		Plant Growth Regulator	0.993774	1	FALSE
CHLORMEQUAT CHLORIDE	156	Neobacillus 1		Plant Growth Regulator	0.993001	1	FALSE
CHLORMEQUAT CHLORIDE	156	Oryzobacter 1		Plant Growth Regulator	1.05316	1	FALSE
CHLORMEQUAT CHLORIDE	156	Paenibacillus 1		Plant Growth Regulator	0.97015	1	FALSE
CHLORMEQUAT CHLORIDE	156	Prolinoborus 1		Plant Growth Regulator	0.958544	1	FALSE
CHLORMEQUAT CHLORIDE	156	Pseudomonas 1		Plant Growth Regulator	1.06636	1	FALSE
CHLORMEQUAT CHLORIDE	156	Pseudomonas 2		Plant Growth Regulator	1.03006	1	FALSE
CHLORMEQUAT CHLORIDE	156	Pseudomonas 3		Plant Growth Regulator	1.01405	1	FALSE
CHLORMEQUAT CHLORIDE	156	Pseudomonas 4		Plant Growth Regulator	1.03626	1	FALSE
CHLORMEQUAT CHLORIDE	156	Pseudomonas 5		Plant Growth Regulator	1.02152	1	FALSE
CHLORMEQUAT CHLORIDE	156	Pseudomonas 6		Plant Growth Regulator	1.06661	1	FALSE
CHLORMEQUAT CHLORIDE	156	Rhizobium 1		Plant Growth Regulator	0.997643	1	FALSE
CHLORMEQUAT CHLORIDE	156	Serratia 1		Plant Growth Regulator	0.961514	1	FALSE
CHLORMEQUAT CHLORIDE	156	Sphingomonas 2		Plant Growth Regulator	1.01988	1	FALSE
CHLOROTHALONIL	28	Aeromonas 1		Fungicide	1.04465	1	FALSE
CHLOROTHALONIL	28	Aeromonas 2		Fungicide	0.897921	0.170752	FALSE
CHLOROTHALONIL	28	Aeromonas 3		Fungicide	1.01131	1	FALSE
CHLOROTHALONIL	28	Argrobacterium 1		Fungicide	0.957771	1	FALSE
CHLOROTHALONIL	28	Arthrobacter 1		Fungicide	0.566912	0.000128366	TRUE
CHLOROTHALONIL	28	Arthrobacter 2		Fungicide	0.136008	4.7895e-13	TRUE
CHLOROTHALONIL	28	Arthrobacter 3		Fungicide	0.599445	1.3013e-05	TRUE
CHLOROTHALONIL	28	Bacillus 1		Fungicide	0.954843	1	FALSE
CHLOROTHALONIL	28	Carnobacterium 1		Fungicide	1.11028	1	FALSE
CHLOROTHALONIL	28	Community 10		Fungicide	0.89608	1	FALSE
CHLOROTHALONIL	28	Community 4		Fungicide	1.08303	1	FALSE
CHLOROTHALONIL	28	Community 6		Fungicide	0.96491	1	FALSE
CHLOROTHALONIL	28	Community 7		Fungicide	0.891112	1	FALSE
CHLOROTHALONIL	28	Community 8		Fungicide	1.02336	1	FALSE
CHLOROTHALONIL	28	Community 9		Fungicide	0.783903	0.998219	FALSE
CHLOROTHALONIL	28	Flavobacterium 1		Fungicide	0.680836	0.00118238	TRUE
CHLOROTHALONIL	28	Flavobacterium 2		Fungicide	0.542774	1.47438e-13	TRUE
CHLOROTHALONIL	28	Hymenobacter 1		Fungicide	0.351536	2.4981e-09	TRUE
CHLOROTHALONIL	28	Microbacterium 1		Fungicide	1.06397	0.999242	FALSE
CHLOROTHALONIL	28	Neobacillus 1		Fungicide	0.965965	1	FALSE
CHLOROTHALONIL	28	Oryzobacter 1		Fungicide	0.631508	1.07727e-08	TRUE
CHLOROTHALONIL	28	Paenibacillus 1		Fungicide	0.0717493	0	TRUE
CHLOROTHALONIL	28	Prolinoborus 1		Fungicide	1.03695	1	FALSE
CHLOROTHALONIL	28	Pseudomonas 1		Fungicide	0.974742	1	FALSE
CHLOROTHALONIL	28	Pseudomonas 2		Fungicide	0.97215	0.999998	FALSE
CHLOROTHALONIL	28	Pseudomonas 3		Fungicide	0.967283	1	FALSE
CHLOROTHALONIL	28	Pseudomonas 4		Fungicide	1.00257	1	FALSE
CHLOROTHALONIL	28	Pseudomonas 5		Fungicide	1.0124	1	FALSE
CHLOROTHALONIL	28	Pseudomonas 6		Fungicide	1.0974	1	FALSE
CHLOROTHALONIL	28	Rhizobium 1		Fungicide	0.170168	3.99579e-06	TRUE
CHLOROTHALONIL	28	Serratia 1		Fungicide	0.919917	0.999568	FALSE
CHLOROTHALONIL	28	Sphingomonas 2		Fungicide	0.0278758	5.55112e-16	TRUE
CHLORPROPHAM	29	Aeromonas 1		Herbicide	0.931592	0.999794	FALSE
CHLORPROPHAM	29	Aeromonas 2		Herbicide	0.969179	1	FALSE
CHLORPROPHAM	29	Aeromonas 3		Herbicide	1.05186	1	FALSE
CHLORPROPHAM	29	Argrobacterium 1		Herbicide	0.929771	0.995882	FALSE
CHLORPROPHAM	29	Arthrobacter 1		Herbicide	0.950095	1	FALSE
CHLORPROPHAM	29	Arthrobacter 2		Herbicide	1.0043	1	FALSE
CHLORPROPHAM	29	Arthrobacter 3		Herbicide	0.964175	1	FALSE
CHLORPROPHAM	29	Bacillus 1		Herbicide	1.15122	1	FALSE
CHLORPROPHAM	29	Carnobacterium 1		Herbicide	1.49575	0.999475	FALSE
CHLORPROPHAM	29	Community 10		Herbicide	1.16898	1	FALSE
CHLORPROPHAM	29	Community 4		Herbicide	1.11447	1	FALSE
CHLORPROPHAM	29	Community 6		Herbicide	1.1322	1	FALSE
CHLORPROPHAM	29	Community 7		Herbicide	1.06761	1	FALSE
CHLORPROPHAM	29	Community 8		Herbicide	1.01284	1	FALSE
CHLORPROPHAM	29	Community 9		Herbicide	1.08807	1	FALSE
CHLORPROPHAM	29	Flavobacterium 1		Herbicide	0.970555	1	FALSE
CHLORPROPHAM	29	Flavobacterium 2		Herbicide	1.03188	1	FALSE
CHLORPROPHAM	29	Hymenobacter 1		Herbicide	1.08598	1	FALSE
CHLORPROPHAM	29	Microbacterium 1		Herbicide	1.03989	1	FALSE
CHLORPROPHAM	29	Neobacillus 1		Herbicide	1.08707	1	FALSE
CHLORPROPHAM	29	Oryzobacter 1		Herbicide	0.998643	1	FALSE
CHLORPROPHAM	29	Paenibacillus 1		Herbicide	1.12258	0.999543	FALSE
CHLORPROPHAM	29	Prolinoborus 1		Herbicide	0.975793	1	FALSE
CHLORPROPHAM	29	Pseudomonas 1		Herbicide	0.905147	1	FALSE
CHLORPROPHAM	29	Pseudomonas 2		Herbicide	0.957795	0.983103	FALSE
CHLORPROPHAM	29	Pseudomonas 3		Herbicide	1.03563	1	FALSE
CHLORPROPHAM	29	Pseudomonas 4		Herbicide	0.981211	1	FALSE
CHLORPROPHAM	29	Pseudomonas 5		Herbicide	0.991272	1	FALSE
CHLORPROPHAM	29	Pseudomonas 6		Herbicide	0.920999	1	FALSE
CHLORPROPHAM	29	Rhizobium 1		Herbicide	0.876283	1	FALSE
CHLORPROPHAM	29	Serratia 1		Herbicide	0.973661	1	FALSE
CHLORPROPHAM	29	Sphingomonas 2		Herbicide	0.925729	1	FALSE
CHLORPYRIPHOS	30	Aeromonas 1	Organophosphate	Insecticide	1.04931	1	FALSE
CHLORPYRIPHOS	30	Aeromonas 2	Organophosphate	Insecticide	1.00223	1	FALSE
CHLORPYRIPHOS	30	Aeromonas 3	Organophosphate	Insecticide	1.06344	1	FALSE
CHLORPYRIPHOS	30	Argrobacterium 1	Organophosphate	Insecticide	0.979465	1	FALSE
CHLORPYRIPHOS	30	Arthrobacter 1	Organophosphate	Insecticide	1.04029	1	FALSE
CHLORPYRIPHOS	30	Arthrobacter 2	Organophosphate	Insecticide	0.99368	1	FALSE
CHLORPYRIPHOS	30	Arthrobacter 3	Organophosphate	Insecticide	1.08156	1	FALSE
CHLORPYRIPHOS	30	Bacillus 1	Organophosphate	Insecticide	1.07441	1	FALSE
CHLORPYRIPHOS	30	Carnobacterium 1	Organophosphate	Insecticide	1.10341	1	FALSE
CHLORPYRIPHOS	30	Community 10	Organophosphate	Insecticide	0.928286	1	FALSE
CHLORPYRIPHOS	30	Community 4	Organophosphate	Insecticide	0.974422	1	FALSE
CHLORPYRIPHOS	30	Community 6	Organophosphate	Insecticide	0.95333	1	FALSE
CHLORPYRIPHOS	30	Community 7	Organophosphate	Insecticide	0.998491	1	FALSE
CHLORPYRIPHOS	30	Community 8	Organophosphate	Insecticide	1.01534	1	FALSE
CHLORPYRIPHOS	30	Community 9	Organophosphate	Insecticide	1.06243	1	FALSE
CHLORPYRIPHOS	30	Flavobacterium 1	Organophosphate	Insecticide	1.05051	1	FALSE
CHLORPYRIPHOS	30	Flavobacterium 2	Organophosphate	Insecticide	0.996118	1	FALSE
CHLORPYRIPHOS	30	Hymenobacter 1	Organophosphate	Insecticide	1.07232	1	FALSE
CHLORPYRIPHOS	30	Microbacterium 1	Organophosphate	Insecticide	0.991048	1	FALSE
CHLORPYRIPHOS	30	Neobacillus 1	Organophosphate	Insecticide	1.06575	1	FALSE
CHLORPYRIPHOS	30	Oryzobacter 1	Organophosphate	Insecticide	1.03622	1	FALSE
CHLORPYRIPHOS	30	Paenibacillus 1	Organophosphate	Insecticide	1.03877	1	FALSE
CHLORPYRIPHOS	30	Prolinoborus 1	Organophosphate	Insecticide	0.989435	1	FALSE
CHLORPYRIPHOS	30	Pseudomonas 1	Organophosphate	Insecticide	1.04086	1	FALSE
CHLORPYRIPHOS	30	Pseudomonas 2	Organophosphate	Insecticide	1.01013	1	FALSE
CHLORPYRIPHOS	30	Pseudomonas 3	Organophosphate	Insecticide	1.04929	0.995745	FALSE
CHLORPYRIPHOS	30	Pseudomonas 4	Organophosphate	Insecticide	0.991196	1	FALSE
CHLORPYRIPHOS	30	Pseudomonas 5	Organophosphate	Insecticide	1.05987	1	FALSE
CHLORPYRIPHOS	30	Pseudomonas 6	Organophosphate	Insecticide	1.07838	1	FALSE
CHLORPYRIPHOS	30	Rhizobium 1	Organophosphate	Insecticide	0.928642	1	FALSE
CHLORPYRIPHOS	30	Serratia 1	Organophosphate	Insecticide	0.993199	1	FALSE
CHLORPYRIPHOS	30	Sphingomonas 2	Organophosphate	Insecticide	1.0701	1	FALSE
CHLORPYRIPHOS-METHYL	31	Aeromonas 1	Organophosphate	Insecticide	1.04467	1	FALSE
CHLORPYRIPHOS-METHYL	31	Aeromonas 2	Organophosphate	Insecticide	1.01702	1	FALSE
CHLORPYRIPHOS-METHYL	31	Aeromonas 3	Organophosphate	Insecticide	1.00513	1	FALSE
CHLORPYRIPHOS-METHYL	31	Argrobacterium 1	Organophosphate	Insecticide	1.05442	1	FALSE
CHLORPYRIPHOS-METHYL	31	Arthrobacter 1	Organophosphate	Insecticide	0.768695	0.528806	FALSE
CHLORPYRIPHOS-METHYL	31	Arthrobacter 2	Organophosphate	Insecticide	0.311911	5.82262e-09	TRUE
CHLORPYRIPHOS-METHYL	31	Arthrobacter 3	Organophosphate	Insecticide	0.646	0.0007511	TRUE
CHLORPYRIPHOS-METHYL	31	Bacillus 1	Organophosphate	Insecticide	1.07932	1	FALSE
CHLORPYRIPHOS-METHYL	31	Carnobacterium 1	Organophosphate	Insecticide	0.447267	0.931041	FALSE
CHLORPYRIPHOS-METHYL	31	Community 10	Organophosphate	Insecticide	0.85566	1	FALSE
CHLORPYRIPHOS-METHYL	31	Community 4	Organophosphate	Insecticide	0.866817	1	FALSE
CHLORPYRIPHOS-METHYL	31	Community 6	Organophosphate	Insecticide	0.987212	1	FALSE
CHLORPYRIPHOS-METHYL	31	Community 7	Organophosphate	Insecticide	1.038	1	FALSE
CHLORPYRIPHOS-METHYL	31	Community 8	Organophosphate	Insecticide	1.05717	1	FALSE
CHLORPYRIPHOS-METHYL	31	Community 9	Organophosphate	Insecticide	1.03183	1	FALSE
CHLORPYRIPHOS-METHYL	31	Flavobacterium 1	Organophosphate	Insecticide	0.347809	3.77476e-15	TRUE
CHLORPYRIPHOS-METHYL	31	Flavobacterium 2	Organophosphate	Insecticide	0.970205	1	FALSE
CHLORPYRIPHOS-METHYL	31	Hymenobacter 1	Organophosphate	Insecticide	0.989863	1	FALSE
CHLORPYRIPHOS-METHYL	31	Microbacterium 1	Organophosphate	Insecticide	1.04299	1	FALSE
CHLORPYRIPHOS-METHYL	31	Neobacillus 1	Organophosphate	Insecticide	1.00825	1	FALSE
CHLORPYRIPHOS-METHYL	31	Oryzobacter 1	Organophosphate	Insecticide	1.04559	1	FALSE
CHLORPYRIPHOS-METHYL	31	Paenibacillus 1	Organophosphate	Insecticide	0.873885	1	FALSE
CHLORPYRIPHOS-METHYL	31	Prolinoborus 1	Organophosphate	Insecticide	1.04269	1	FALSE
CHLORPYRIPHOS-METHYL	31	Pseudomonas 1	Organophosphate	Insecticide	1.06162	1	FALSE
CHLORPYRIPHOS-METHYL	31	Pseudomonas 2	Organophosphate	Insecticide	1.07917	0.999645	FALSE
CHLORPYRIPHOS-METHYL	31	Pseudomonas 3	Organophosphate	Insecticide	1.09064	0.950138	FALSE
CHLORPYRIPHOS-METHYL	31	Pseudomonas 4	Organophosphate	Insecticide	1.03432	1	FALSE
CHLORPYRIPHOS-METHYL	31	Pseudomonas 5	Organophosphate	Insecticide	1.0568	1	FALSE
CHLORPYRIPHOS-METHYL	31	Pseudomonas 6	Organophosphate	Insecticide	1.11751	1	FALSE
CHLORPYRIPHOS-METHYL	31	Rhizobium 1	Organophosphate	Insecticide	0.799778	1	FALSE
CHLORPYRIPHOS-METHYL	31	Serratia 1	Organophosphate	Insecticide	0.997959	1	FALSE
CHLORPYRIPHOS-METHYL	31	Sphingomonas 2	Organophosphate	Insecticide	1.05524	1	FALSE
CLETHODIM (MIXTURE OF ISOMERS)	32	Aeromonas 1	Cyclohexanedione	Herbicide	0.981481	1	FALSE
CLETHODIM (MIXTURE OF ISOMERS)	32	Aeromonas 2	Cyclohexanedione	Herbicide	0.969383	1	FALSE
CLETHODIM (MIXTURE OF ISOMERS)	32	Aeromonas 3	Cyclohexanedione	Herbicide	0.985566	1	FALSE
CLETHODIM (MIXTURE OF ISOMERS)	32	Argrobacterium 1	Cyclohexanedione	Herbicide	1.00828	1	FALSE
CLETHODIM (MIXTURE OF ISOMERS)	32	Arthrobacter 1	Cyclohexanedione	Herbicide	0.930065	1	FALSE
CLETHODIM (MIXTURE OF ISOMERS)	32	Arthrobacter 2	Cyclohexanedione	Herbicide	0.986524	1	FALSE
CLETHODIM (MIXTURE OF ISOMERS)	32	Arthrobacter 3	Cyclohexanedione	Herbicide	0.986349	1	FALSE
CLETHODIM (MIXTURE OF ISOMERS)	32	Bacillus 1	Cyclohexanedione	Herbicide	1.05564	1	FALSE
CLETHODIM (MIXTURE OF ISOMERS)	32	Carnobacterium 1	Cyclohexanedione	Herbicide	1.27332	1	FALSE
CLETHODIM (MIXTURE OF ISOMERS)	32	Community 10	Cyclohexanedione	Herbicide	0.965062	1	FALSE
CLETHODIM (MIXTURE OF ISOMERS)	32	Community 4	Cyclohexanedione	Herbicide	1.08962	1	FALSE
CLETHODIM (MIXTURE OF ISOMERS)	32	Community 6	Cyclohexanedione	Herbicide	1.01311	1	FALSE
CLETHODIM (MIXTURE OF ISOMERS)	32	Community 7	Cyclohexanedione	Herbicide	1.02144	1	FALSE
CLETHODIM (MIXTURE OF ISOMERS)	32	Community 8	Cyclohexanedione	Herbicide	0.999577	1	FALSE
CLETHODIM (MIXTURE OF ISOMERS)	32	Community 9	Cyclohexanedione	Herbicide	1.11812	1	FALSE
CLETHODIM (MIXTURE OF ISOMERS)	32	Flavobacterium 1	Cyclohexanedione	Herbicide	1.00273	1	FALSE
CLETHODIM (MIXTURE OF ISOMERS)	32	Flavobacterium 2	Cyclohexanedione	Herbicide	0.980716	1	FALSE
CLETHODIM (MIXTURE OF ISOMERS)	32	Hymenobacter 1	Cyclohexanedione	Herbicide	0.951465	1	FALSE
CLETHODIM (MIXTURE OF ISOMERS)	32	Microbacterium 1	Cyclohexanedione	Herbicide	1.03106	1	FALSE
CLETHODIM (MIXTURE OF ISOMERS)	32	Neobacillus 1	Cyclohexanedione	Herbicide	1.04601	1	FALSE
CLETHODIM (MIXTURE OF ISOMERS)	32	Oryzobacter 1	Cyclohexanedione	Herbicide	1.03214	1	FALSE
CLETHODIM (MIXTURE OF ISOMERS)	32	Paenibacillus 1	Cyclohexanedione	Herbicide	0.995474	1	FALSE
CLETHODIM (MIXTURE OF ISOMERS)	32	Prolinoborus 1	Cyclohexanedione	Herbicide	0.983309	1	FALSE
CLETHODIM (MIXTURE OF ISOMERS)	32	Pseudomonas 1	Cyclohexanedione	Herbicide	1.07293	1	FALSE
CLETHODIM (MIXTURE OF ISOMERS)	32	Pseudomonas 2	Cyclohexanedione	Herbicide	0.999325	1	FALSE
CLETHODIM (MIXTURE OF ISOMERS)	32	Pseudomonas 3	Cyclohexanedione	Herbicide	1.02091	1	FALSE
CLETHODIM (MIXTURE OF ISOMERS)	32	Pseudomonas 4	Cyclohexanedione	Herbicide	1.00835	1	FALSE
CLETHODIM (MIXTURE OF ISOMERS)	32	Pseudomonas 5	Cyclohexanedione	Herbicide	1.04523	1	FALSE
CLETHODIM (MIXTURE OF ISOMERS)	32	Pseudomonas 6	Cyclohexanedione	Herbicide	1.14476	0.849713	FALSE
CLETHODIM (MIXTURE OF ISOMERS)	32	Rhizobium 1	Cyclohexanedione	Herbicide	0.923894	1	FALSE
CLETHODIM (MIXTURE OF ISOMERS)	32	Serratia 1	Cyclohexanedione	Herbicide	0.972717	1	FALSE
CLETHODIM (MIXTURE OF ISOMERS)	32	Sphingomonas 2	Cyclohexanedione	Herbicide	1.18017	1	FALSE
CLOMAZONE	33	Aeromonas 1		Herbicide	0.978201	1	FALSE
CLOMAZONE	33	Aeromonas 2		Herbicide	0.966355	1	FALSE
CLOMAZONE	33	Aeromonas 3		Herbicide	1.00733	1	FALSE
CLOMAZONE	33	Argrobacterium 1		Herbicide	1.00356	1	FALSE
CLOMAZONE	33	Arthrobacter 1		Herbicide	0.963402	1	FALSE
CLOMAZONE	33	Arthrobacter 2		Herbicide	0.879182	1	FALSE
CLOMAZONE	33	Arthrobacter 3		Herbicide	1.07624	1	FALSE
CLOMAZONE	33	Bacillus 1		Herbicide	1.02518	1	FALSE
CLOMAZONE	33	Carnobacterium 1		Herbicide	0.913897	1	FALSE
CLOMAZONE	33	Community 10		Herbicide	0.79057	0.999995	FALSE
CLOMAZONE	33	Community 4		Herbicide	0.972751	1	FALSE
CLOMAZONE	33	Community 6		Herbicide	0.946023	1	FALSE
CLOMAZONE	33	Community 7		Herbicide	1.08296	1	FALSE
CLOMAZONE	33	Community 8		Herbicide	1.03788	1	FALSE
CLOMAZONE	33	Community 9		Herbicide	1.02074	1	FALSE
CLOMAZONE	33	Flavobacterium 1		Herbicide	1.01687	1	FALSE
CLOMAZONE	33	Flavobacterium 2		Herbicide	0.940926	1	FALSE
CLOMAZONE	33	Hymenobacter 1		Herbicide	0.974382	1	FALSE
CLOMAZONE	33	Microbacterium 1		Herbicide	1.00049	1	FALSE
CLOMAZONE	33	Neobacillus 1		Herbicide	0.964981	1	FALSE
CLOMAZONE	33	Oryzobacter 1		Herbicide	1.13409	0.454731	FALSE
CLOMAZONE	33	Paenibacillus 1		Herbicide	0.973142	1	FALSE
CLOMAZONE	33	Prolinoborus 1		Herbicide	0.95372	1	FALSE
CLOMAZONE	33	Pseudomonas 1		Herbicide	1.01271	1	FALSE
CLOMAZONE	33	Pseudomonas 2		Herbicide	0.980942	1	FALSE
CLOMAZONE	33	Pseudomonas 3		Herbicide	1.06465	1	FALSE
CLOMAZONE	33	Pseudomonas 4		Herbicide	0.974725	1	FALSE
CLOMAZONE	33	Pseudomonas 5		Herbicide	1.06148	1	FALSE
CLOMAZONE	33	Pseudomonas 6		Herbicide	1.12874	1	FALSE
CLOMAZONE	33	Rhizobium 1		Herbicide	0.98315	1	FALSE
CLOMAZONE	33	Serratia 1		Herbicide	0.939941	1	FALSE
CLOMAZONE	33	Sphingomonas 2		Herbicide	1.15213	0.999838	FALSE
CLOPYRALID	155	Aeromonas 1	Picolinic acid	Herbicide	0.949967	1	FALSE
CLOPYRALID	155	Aeromonas 2	Picolinic acid	Herbicide	0.942693	0.995431	FALSE
CLOPYRALID	155	Aeromonas 3	Picolinic acid	Herbicide	0.997077	1	FALSE
CLOPYRALID	155	Argrobacterium 1	Picolinic acid	Herbicide	0.945592	0.999956	FALSE
CLOPYRALID	155	Arthrobacter 1	Picolinic acid	Herbicide	1.0293	1	FALSE
CLOPYRALID	155	Arthrobacter 2	Picolinic acid	Herbicide	0.89532	1	FALSE
CLOPYRALID	155	Arthrobacter 3	Picolinic acid	Herbicide	0.962593	1	FALSE
CLOPYRALID	155	Bacillus 1	Picolinic acid	Herbicide	0.983523	1	FALSE
CLOPYRALID	155	Carnobacterium 1	Picolinic acid	Herbicide	0.92467	1	FALSE
CLOPYRALID	155	Community 10	Picolinic acid	Herbicide	0.892438	1	FALSE
CLOPYRALID	155	Community 4	Picolinic acid	Herbicide	0.902656	1	FALSE
CLOPYRALID	155	Community 6	Picolinic acid	Herbicide	0.971532	1	FALSE
CLOPYRALID	155	Community 7	Picolinic acid	Herbicide	1.16571	1	FALSE
CLOPYRALID	155	Community 8	Picolinic acid	Herbicide	0.99442	1	FALSE
CLOPYRALID	155	Community 9	Picolinic acid	Herbicide	0.93692	1	FALSE
CLOPYRALID	155	Flavobacterium 1	Picolinic acid	Herbicide	1.03808	1	FALSE
CLOPYRALID	155	Flavobacterium 2	Picolinic acid	Herbicide	0.961746	1	FALSE
CLOPYRALID	155	Hymenobacter 1	Picolinic acid	Herbicide	0.834556	0.98584	FALSE
CLOPYRALID	155	Microbacterium 1	Picolinic acid	Herbicide	0.976755	1	FALSE
CLOPYRALID	155	Neobacillus 1	Picolinic acid	Herbicide	0.968276	1	FALSE
CLOPYRALID	155	Oryzobacter 1	Picolinic acid	Herbicide	0.88903	0.999985	FALSE
CLOPYRALID	155	Paenibacillus 1	Picolinic acid	Herbicide	0.972818	1	FALSE
CLOPYRALID	155	Prolinoborus 1	Picolinic acid	Herbicide	0.948587	1	FALSE
CLOPYRALID	155	Pseudomonas 1	Picolinic acid	Herbicide	1.00438	1	FALSE
CLOPYRALID	155	Pseudomonas 2	Picolinic acid	Herbicide	0.983988	1	FALSE
CLOPYRALID	155	Pseudomonas 3	Picolinic acid	Herbicide	0.999847	1	FALSE
CLOPYRALID	155	Pseudomonas 4	Picolinic acid	Herbicide	0.969405	1	FALSE
CLOPYRALID	155	Pseudomonas 5	Picolinic acid	Herbicide	0.970598	1	FALSE
CLOPYRALID	155	Pseudomonas 6	Picolinic acid	Herbicide	1.02578	1	FALSE
CLOPYRALID	155	Rhizobium 1	Picolinic acid	Herbicide	1.04859	1	FALSE
CLOPYRALID	155	Serratia 1	Picolinic acid	Herbicide	0.976525	1	FALSE
CLOPYRALID	155	Sphingomonas 2	Picolinic acid	Herbicide	0.931478	1	FALSE
CLOSANTEL	34	Aeromonas 1	Halogenated salicylanilide	Parasiticide	0.978984	1	FALSE
CLOSANTEL	34	Aeromonas 2	Halogenated salicylanilide	Parasiticide	0.788209	2.77008e-06	TRUE
CLOSANTEL	34	Aeromonas 3	Halogenated salicylanilide	Parasiticide	0.960037	1	FALSE
CLOSANTEL	34	Argrobacterium 1	Halogenated salicylanilide	Parasiticide	0.833195	0.69228	FALSE
CLOSANTEL	34	Arthrobacter 1	Halogenated salicylanilide	Parasiticide	0.0129283	0	TRUE
CLOSANTEL	34	Arthrobacter 2	Halogenated salicylanilide	Parasiticide	0.0110414	1.11022e-16	TRUE
CLOSANTEL	34	Arthrobacter 3	Halogenated salicylanilide	Parasiticide	0.0114089	0	TRUE
CLOSANTEL	34	Bacillus 1	Halogenated salicylanilide	Parasiticide	0.694576	0.946839	FALSE
CLOSANTEL	34	Carnobacterium 1	Halogenated salicylanilide	Parasiticide	0.0214614	0.00822022	TRUE
CLOSANTEL	34	Community 10	Halogenated salicylanilide	Parasiticide	0.677057	0.814569	FALSE
CLOSANTEL	34	Community 4	Halogenated salicylanilide	Parasiticide	0.630568	0.0367955	TRUE
CLOSANTEL	34	Community 6	Halogenated salicylanilide	Parasiticide	0.45447	2.50645e-06	TRUE
CLOSANTEL	34	Community 7	Halogenated salicylanilide	Parasiticide	0.817476	1	FALSE
CLOSANTEL	34	Community 8	Halogenated salicylanilide	Parasiticide	0.725037	0.999404	FALSE
CLOSANTEL	34	Community 9	Halogenated salicylanilide	Parasiticide	0.394201	3.11656e-07	TRUE
CLOSANTEL	34	Flavobacterium 1	Halogenated salicylanilide	Parasiticide	0.0125534	0	TRUE
CLOSANTEL	34	Flavobacterium 2	Halogenated salicylanilide	Parasiticide	0.793772	0.0156739	TRUE
CLOSANTEL	34	Hymenobacter 1	Halogenated salicylanilide	Parasiticide	0.00495574	0	TRUE
CLOSANTEL	34	Microbacterium 1	Halogenated salicylanilide	Parasiticide	0.989906	1	FALSE
CLOSANTEL	34	Neobacillus 1	Halogenated salicylanilide	Parasiticide	0.728909	0.0304108	TRUE
CLOSANTEL	34	Oryzobacter 1	Halogenated salicylanilide	Parasiticide	0.00515959	0	TRUE
CLOSANTEL	34	Paenibacillus 1	Halogenated salicylanilide	Parasiticide	0.324914	0	TRUE
CLOSANTEL	34	Prolinoborus 1	Halogenated salicylanilide	Parasiticide	0.673054	7.28696e-06	TRUE
CLOSANTEL	34	Pseudomonas 1	Halogenated salicylanilide	Parasiticide	0.84554	0.999993	FALSE
CLOSANTEL	34	Pseudomonas 2	Halogenated salicylanilide	Parasiticide	0.757053	5.37181e-12	TRUE
CLOSANTEL	34	Pseudomonas 3	Halogenated salicylanilide	Parasiticide	0.821656	6.18008e-05	TRUE
CLOSANTEL	34	Pseudomonas 4	Halogenated salicylanilide	Parasiticide	0.883308	0.790477	FALSE
CLOSANTEL	34	Pseudomonas 5	Halogenated salicylanilide	Parasiticide	0.843543	0.0110846	TRUE
CLOSANTEL	34	Pseudomonas 6	Halogenated salicylanilide	Parasiticide	0.856566	0.999652	FALSE
CLOSANTEL	34	Rhizobium 1	Halogenated salicylanilide	Parasiticide	0.477852	0.0826087	FALSE
CLOSANTEL	34	Serratia 1	Halogenated salicylanilide	Parasiticide	0.825283	0.000401511	TRUE
CLOSANTEL	34	Sphingomonas 2	Halogenated salicylanilide	Parasiticide	0.0325332	2.22045e-16	TRUE
CLOTHIANIDIN	35	Aeromonas 1	Neonicotinoid	Insecticide	1.00379	1	FALSE
CLOTHIANIDIN	35	Aeromonas 2	Neonicotinoid	Insecticide	0.975628	1	FALSE
CLOTHIANIDIN	35	Aeromonas 3	Neonicotinoid	Insecticide	0.984721	1	FALSE
CLOTHIANIDIN	35	Argrobacterium 1	Neonicotinoid	Insecticide	0.980464	1	FALSE
CLOTHIANIDIN	35	Arthrobacter 1	Neonicotinoid	Insecticide	0.983161	1	FALSE
CLOTHIANIDIN	35	Arthrobacter 2	Neonicotinoid	Insecticide	0.840547	0.999999	FALSE
CLOTHIANIDIN	35	Arthrobacter 3	Neonicotinoid	Insecticide	0.872579	1	FALSE
CLOTHIANIDIN	35	Bacillus 1	Neonicotinoid	Insecticide	1.03438	1	FALSE
CLOTHIANIDIN	35	Carnobacterium 1	Neonicotinoid	Insecticide	0.918196	1	FALSE
CLOTHIANIDIN	35	Community 10	Neonicotinoid	Insecticide	0.930757	1	FALSE
CLOTHIANIDIN	35	Community 4	Neonicotinoid	Insecticide	0.981323	1	FALSE
CLOTHIANIDIN	35	Community 6	Neonicotinoid	Insecticide	0.914226	1	FALSE
CLOTHIANIDIN	35	Community 7	Neonicotinoid	Insecticide	1.06185	1	FALSE
CLOTHIANIDIN	35	Community 8	Neonicotinoid	Insecticide	1.00369	1	FALSE
CLOTHIANIDIN	35	Community 9	Neonicotinoid	Insecticide	0.870706	1	FALSE
CLOTHIANIDIN	35	Flavobacterium 1	Neonicotinoid	Insecticide	0.868778	1	FALSE
CLOTHIANIDIN	35	Flavobacterium 2	Neonicotinoid	Insecticide	0.938655	1	FALSE
CLOTHIANIDIN	35	Hymenobacter 1	Neonicotinoid	Insecticide	0.957547	1	FALSE
CLOTHIANIDIN	35	Microbacterium 1	Neonicotinoid	Insecticide	0.98296	1	FALSE
CLOTHIANIDIN	35	Neobacillus 1	Neonicotinoid	Insecticide	0.849717	0.999742	FALSE
CLOTHIANIDIN	35	Oryzobacter 1	Neonicotinoid	Insecticide	1.04582	1	FALSE
CLOTHIANIDIN	35	Paenibacillus 1	Neonicotinoid	Insecticide	0.961093	1	FALSE
CLOTHIANIDIN	35	Prolinoborus 1	Neonicotinoid	Insecticide	0.937331	1	FALSE
CLOTHIANIDIN	35	Pseudomonas 1	Neonicotinoid	Insecticide	1.10061	1	FALSE
CLOTHIANIDIN	35	Pseudomonas 2	Neonicotinoid	Insecticide	0.964422	1	FALSE
CLOTHIANIDIN	35	Pseudomonas 3	Neonicotinoid	Insecticide	1.00887	1	FALSE
CLOTHIANIDIN	35	Pseudomonas 4	Neonicotinoid	Insecticide	0.974267	1	FALSE
CLOTHIANIDIN	35	Pseudomonas 5	Neonicotinoid	Insecticide	1.0283	1	FALSE
CLOTHIANIDIN	35	Pseudomonas 6	Neonicotinoid	Insecticide	1.09277	1	FALSE
CLOTHIANIDIN	35	Rhizobium 1	Neonicotinoid	Insecticide	0.901803	1	FALSE
CLOTHIANIDIN	35	Serratia 1	Neonicotinoid	Insecticide	0.930948	0.99823	FALSE
CLOTHIANIDIN	35	Sphingomonas 2	Neonicotinoid	Insecticide	0.945267	1	FALSE
CYANTRANILIPROLE	36	Aeromonas 1	Ryanoid	Insecticide	0.98645	1	FALSE
CYANTRANILIPROLE	36	Aeromonas 2	Ryanoid	Insecticide	0.949559	0.999917	FALSE
CYANTRANILIPROLE	36	Aeromonas 3	Ryanoid	Insecticide	1.00724	1	FALSE
CYANTRANILIPROLE	36	Argrobacterium 1	Ryanoid	Insecticide	1.02848	1	FALSE
CYANTRANILIPROLE	36	Arthrobacter 1	Ryanoid	Insecticide	1.00274	1	FALSE
CYANTRANILIPROLE	36	Arthrobacter 2	Ryanoid	Insecticide	0.966625	1	FALSE
CYANTRANILIPROLE	36	Arthrobacter 3	Ryanoid	Insecticide	0.990226	1	FALSE
CYANTRANILIPROLE	36	Bacillus 1	Ryanoid	Insecticide	0.934917	1	FALSE
CYANTRANILIPROLE	36	Carnobacterium 1	Ryanoid	Insecticide	0.895927	1	FALSE
CYANTRANILIPROLE	36	Community 10	Ryanoid	Insecticide	0.858712	1	FALSE
CYANTRANILIPROLE	36	Community 4	Ryanoid	Insecticide	0.902573	1	FALSE
CYANTRANILIPROLE	36	Community 6	Ryanoid	Insecticide	0.945955	1	FALSE
CYANTRANILIPROLE	36	Community 7	Ryanoid	Insecticide	1.04609	1	FALSE
CYANTRANILIPROLE	36	Community 8	Ryanoid	Insecticide	0.985903	1	FALSE
CYANTRANILIPROLE	36	Community 9	Ryanoid	Insecticide	1.02331	1	FALSE
CYANTRANILIPROLE	36	Flavobacterium 1	Ryanoid	Insecticide	1.01943	1	FALSE
CYANTRANILIPROLE	36	Flavobacterium 2	Ryanoid	Insecticide	0.975167	1	FALSE
CYANTRANILIPROLE	36	Hymenobacter 1	Ryanoid	Insecticide	0.978084	1	FALSE
CYANTRANILIPROLE	36	Microbacterium 1	Ryanoid	Insecticide	0.993303	1	FALSE
CYANTRANILIPROLE	36	Neobacillus 1	Ryanoid	Insecticide	0.957153	1	FALSE
CYANTRANILIPROLE	36	Oryzobacter 1	Ryanoid	Insecticide	1.05539	1	FALSE
CYANTRANILIPROLE	36	Paenibacillus 1	Ryanoid	Insecticide	0.914657	1	FALSE
CYANTRANILIPROLE	36	Prolinoborus 1	Ryanoid	Insecticide	0.944149	1	FALSE
CYANTRANILIPROLE	36	Pseudomonas 1	Ryanoid	Insecticide	0.962347	1	FALSE
CYANTRANILIPROLE	36	Pseudomonas 2	Ryanoid	Insecticide	0.986041	1	FALSE
CYANTRANILIPROLE	36	Pseudomonas 3	Ryanoid	Insecticide	1.00763	1	FALSE
CYANTRANILIPROLE	36	Pseudomonas 4	Ryanoid	Insecticide	0.976326	1	FALSE
CYANTRANILIPROLE	36	Pseudomonas 5	Ryanoid	Insecticide	1.05576	1	FALSE
CYANTRANILIPROLE	36	Pseudomonas 6	Ryanoid	Insecticide	1.05567	1	FALSE
CYANTRANILIPROLE	36	Rhizobium 1	Ryanoid	Insecticide	0.960753	1	FALSE
CYANTRANILIPROLE	36	Serratia 1	Ryanoid	Insecticide	0.982481	1	FALSE
CYANTRANILIPROLE	36	Sphingomonas 2	Ryanoid	Insecticide	1.0478	1	FALSE
CYHALOFOP-BUTYL	154	Aeromonas 1		Herbicide	1.03534	1	FALSE
CYHALOFOP-BUTYL	154	Aeromonas 2		Herbicide	1.07483	1	FALSE
CYHALOFOP-BUTYL	154	Aeromonas 3		Herbicide	1.04901	1	FALSE
CYHALOFOP-BUTYL	154	Argrobacterium 1		Herbicide	1.10898	1	FALSE
CYHALOFOP-BUTYL	154	Arthrobacter 1		Herbicide	1.11283	1	FALSE
CYHALOFOP-BUTYL	154	Arthrobacter 2		Herbicide	0.874645	1	FALSE
CYHALOFOP-BUTYL	154	Arthrobacter 3		Herbicide	0.881883	0.999108	FALSE
CYHALOFOP-BUTYL	154	Bacillus 1		Herbicide	1.07333	1	FALSE
CYHALOFOP-BUTYL	154	Carnobacterium 1		Herbicide	0.960765	1	FALSE
CYHALOFOP-BUTYL	154	Community 10		Herbicide	0.879737	1	FALSE
CYHALOFOP-BUTYL	154	Community 4		Herbicide	1.03268	1	FALSE
CYHALOFOP-BUTYL	154	Community 6		Herbicide	1.0311	1	FALSE
CYHALOFOP-BUTYL	154	Community 7		Herbicide	1.06513	1	FALSE
CYHALOFOP-BUTYL	154	Community 8		Herbicide	0.994996	1	FALSE
CYHALOFOP-BUTYL	154	Community 9		Herbicide	1.05857	1	FALSE
CYHALOFOP-BUTYL	154	Flavobacterium 1		Herbicide	1.13111	1	FALSE
CYHALOFOP-BUTYL	154	Flavobacterium 2		Herbicide	0.955271	1	FALSE
CYHALOFOP-BUTYL	154	Hymenobacter 1		Herbicide	1.03187	1	FALSE
CYHALOFOP-BUTYL	154	Microbacterium 1		Herbicide	1.03644	1	FALSE
CYHALOFOP-BUTYL	154	Neobacillus 1		Herbicide	1.03133	1	FALSE
CYHALOFOP-BUTYL	154	Oryzobacter 1		Herbicide	1.05981	1	FALSE
CYHALOFOP-BUTYL	154	Paenibacillus 1		Herbicide	1.10488	0.999998	FALSE
CYHALOFOP-BUTYL	154	Prolinoborus 1		Herbicide	1.01818	1	FALSE
CYHALOFOP-BUTYL	154	Pseudomonas 1		Herbicide	0.985052	1	FALSE
CYHALOFOP-BUTYL	154	Pseudomonas 2		Herbicide	1.07852	0.999675	FALSE
CYHALOFOP-BUTYL	154	Pseudomonas 3		Herbicide	1.07458	0.999939	FALSE
CYHALOFOP-BUTYL	154	Pseudomonas 4		Herbicide	0.967458	1	FALSE
CYHALOFOP-BUTYL	154	Pseudomonas 5		Herbicide	1.0581	1	FALSE
CYHALOFOP-BUTYL	154	Pseudomonas 6		Herbicide	1.17053	0.976996	FALSE
CYHALOFOP-BUTYL	154	Rhizobium 1		Herbicide	1.07101	1	FALSE
CYHALOFOP-BUTYL	154	Serratia 1		Herbicide	1.00078	1	FALSE
CYHALOFOP-BUTYL	154	Sphingomonas 2		Herbicide	1.10149	1	FALSE
CYMOXANIL	38	Aeromonas 1	Ureas	Fungicide	0.982504	1	FALSE
CYMOXANIL	38	Aeromonas 2	Ureas	Fungicide	0.967153	1	FALSE
CYMOXANIL	38	Aeromonas 3	Ureas	Fungicide	0.987724	1	FALSE
CYMOXANIL	38	Argrobacterium 1	Ureas	Fungicide	1.00997	1	FALSE
CYMOXANIL	38	Arthrobacter 1	Ureas	Fungicide	0.900907	1	FALSE
CYMOXANIL	38	Arthrobacter 2	Ureas	Fungicide	0.893799	1	FALSE
CYMOXANIL	38	Arthrobacter 3	Ureas	Fungicide	0.974574	1	FALSE
CYMOXANIL	38	Bacillus 1	Ureas	Fungicide	1.04329	1	FALSE
CYMOXANIL	38	Carnobacterium 1	Ureas	Fungicide	0.965302	1	FALSE
CYMOXANIL	38	Community 10	Ureas	Fungicide	1.03194	1	FALSE
CYMOXANIL	38	Community 4	Ureas	Fungicide	0.96276	1	FALSE
CYMOXANIL	38	Community 6	Ureas	Fungicide	1.00012	1	FALSE
CYMOXANIL	38	Community 7	Ureas	Fungicide	1.12807	1	FALSE
CYMOXANIL	38	Community 8	Ureas	Fungicide	1.01566	1	FALSE
CYMOXANIL	38	Community 9	Ureas	Fungicide	0.993493	1	FALSE
CYMOXANIL	38	Flavobacterium 1	Ureas	Fungicide	1.00562	1	FALSE
CYMOXANIL	38	Flavobacterium 2	Ureas	Fungicide	0.993907	1	FALSE
CYMOXANIL	38	Hymenobacter 1	Ureas	Fungicide	1.01555	1	FALSE
CYMOXANIL	38	Microbacterium 1	Ureas	Fungicide	0.985804	1	FALSE
CYMOXANIL	38	Neobacillus 1	Ureas	Fungicide	0.997213	1	FALSE
CYMOXANIL	38	Oryzobacter 1	Ureas	Fungicide	0.976639	1	FALSE
CYMOXANIL	38	Paenibacillus 1	Ureas	Fungicide	0.994211	1	FALSE
CYMOXANIL	38	Prolinoborus 1	Ureas	Fungicide	0.953519	1	FALSE
CYMOXANIL	38	Pseudomonas 1	Ureas	Fungicide	0.923965	1	FALSE
CYMOXANIL	38	Pseudomonas 2	Ureas	Fungicide	0.959753	0.992703	FALSE
CYMOXANIL	38	Pseudomonas 3	Ureas	Fungicide	0.993153	1	FALSE
CYMOXANIL	38	Pseudomonas 4	Ureas	Fungicide	0.980872	1	FALSE
CYMOXANIL	38	Pseudomonas 5	Ureas	Fungicide	0.985806	1	FALSE
CYMOXANIL	38	Pseudomonas 6	Ureas	Fungicide	1.03478	1	FALSE
CYMOXANIL	38	Rhizobium 1	Ureas	Fungicide	1.05786	1	FALSE
CYMOXANIL	38	Serratia 1	Ureas	Fungicide	1.0043	1	FALSE
CYMOXANIL	38	Sphingomonas 2	Ureas	Fungicide	0.918744	1	FALSE
CYPERMETHRIN (MIXTURE OF ISOMERS)	166	Aeromonas 1	Pyrethroid	Insecticide	0.975533	1	FALSE
CYPERMETHRIN (MIXTURE OF ISOMERS)	166	Aeromonas 2	Pyrethroid	Insecticide	1.04073	1	FALSE
CYPERMETHRIN (MIXTURE OF ISOMERS)	166	Aeromonas 3	Pyrethroid	Insecticide	1.07708	0.996809	FALSE
CYPERMETHRIN (MIXTURE OF ISOMERS)	166	Argrobacterium 1	Pyrethroid	Insecticide	1.06887	1	FALSE
CYPERMETHRIN (MIXTURE OF ISOMERS)	166	Arthrobacter 1	Pyrethroid	Insecticide	1.28289	0.243773	FALSE
CYPERMETHRIN (MIXTURE OF ISOMERS)	166	Arthrobacter 2	Pyrethroid	Insecticide	0.971051	1	FALSE
CYPERMETHRIN (MIXTURE OF ISOMERS)	166	Arthrobacter 3	Pyrethroid	Insecticide	1.0292	1	FALSE
CYPERMETHRIN (MIXTURE OF ISOMERS)	166	Bacillus 1	Pyrethroid	Insecticide	1.11113	1	FALSE
CYPERMETHRIN (MIXTURE OF ISOMERS)	166	Carnobacterium 1	Pyrethroid	Insecticide	1.32475	1	FALSE
CYPERMETHRIN (MIXTURE OF ISOMERS)	166	Community 10	Pyrethroid	Insecticide	1.20811	1	FALSE
CYPERMETHRIN (MIXTURE OF ISOMERS)	166	Community 4	Pyrethroid	Insecticide	1.0997	1	FALSE
CYPERMETHRIN (MIXTURE OF ISOMERS)	166	Community 6	Pyrethroid	Insecticide	1.11573	1	FALSE
CYPERMETHRIN (MIXTURE OF ISOMERS)	166	Community 7	Pyrethroid	Insecticide	0.963144	1	FALSE
CYPERMETHRIN (MIXTURE OF ISOMERS)	166	Community 8	Pyrethroid	Insecticide	1.0751	1	FALSE
CYPERMETHRIN (MIXTURE OF ISOMERS)	166	Community 9	Pyrethroid	Insecticide	1.12016	1	FALSE
CYPERMETHRIN (MIXTURE OF ISOMERS)	166	Flavobacterium 1	Pyrethroid	Insecticide	0.979071	1	FALSE
CYPERMETHRIN (MIXTURE OF ISOMERS)	166	Flavobacterium 2	Pyrethroid	Insecticide	1.04612	1	FALSE
CYPERMETHRIN (MIXTURE OF ISOMERS)	166	Hymenobacter 1	Pyrethroid	Insecticide	1.07615	1	FALSE
CYPERMETHRIN (MIXTURE OF ISOMERS)	166	Microbacterium 1	Pyrethroid	Insecticide	1.03218	1	FALSE
CYPERMETHRIN (MIXTURE OF ISOMERS)	166	Neobacillus 1	Pyrethroid	Insecticide	1.02019	1	FALSE
CYPERMETHRIN (MIXTURE OF ISOMERS)	166	Oryzobacter 1	Pyrethroid	Insecticide	1.06651	1	FALSE
CYPERMETHRIN (MIXTURE OF ISOMERS)	166	Paenibacillus 1	Pyrethroid	Insecticide	1.00224	1	FALSE
CYPERMETHRIN (MIXTURE OF ISOMERS)	166	Prolinoborus 1	Pyrethroid	Insecticide	0.983137	1	FALSE
CYPERMETHRIN (MIXTURE OF ISOMERS)	166	Pseudomonas 1	Pyrethroid	Insecticide	0.941631	1	FALSE
CYPERMETHRIN (MIXTURE OF ISOMERS)	166	Pseudomonas 2	Pyrethroid	Insecticide	1.06495	1	FALSE
CYPERMETHRIN (MIXTURE OF ISOMERS)	166	Pseudomonas 3	Pyrethroid	Insecticide	1.06161	1	FALSE
CYPERMETHRIN (MIXTURE OF ISOMERS)	166	Pseudomonas 4	Pyrethroid	Insecticide	1.04223	1	FALSE
CYPERMETHRIN (MIXTURE OF ISOMERS)	166	Pseudomonas 5	Pyrethroid	Insecticide	1.01862	1	FALSE
CYPERMETHRIN (MIXTURE OF ISOMERS)	166	Pseudomonas 6	Pyrethroid	Insecticide	1.0016	1	FALSE
CYPERMETHRIN (MIXTURE OF ISOMERS)	166	Rhizobium 1	Pyrethroid	Insecticide	1.15307	1	FALSE
CYPERMETHRIN (MIXTURE OF ISOMERS)	166	Serratia 1	Pyrethroid	Insecticide	1.00533	1	FALSE
CYPERMETHRIN (MIXTURE OF ISOMERS)	166	Sphingomonas 2	Pyrethroid	Insecticide	1.03033	1	FALSE
CYPROCONAZOL (MIXTURE OF DIASTEREOISOMER)	39	Aeromonas 1	Azole	Fungicide	0.969761	1	FALSE
CYPROCONAZOL (MIXTURE OF DIASTEREOISOMER)	39	Aeromonas 2	Azole	Fungicide	0.941626	1	FALSE
CYPROCONAZOL (MIXTURE OF DIASTEREOISOMER)	39	Aeromonas 3	Azole	Fungicide	0.963569	1	FALSE
CYPROCONAZOL (MIXTURE OF DIASTEREOISOMER)	39	Argrobacterium 1	Azole	Fungicide	1.08904	0.647823	FALSE
CYPROCONAZOL (MIXTURE OF DIASTEREOISOMER)	39	Arthrobacter 1	Azole	Fungicide	0.89015	1	FALSE
CYPROCONAZOL (MIXTURE OF DIASTEREOISOMER)	39	Arthrobacter 2	Azole	Fungicide	0.960544	1	FALSE
CYPROCONAZOL (MIXTURE OF DIASTEREOISOMER)	39	Arthrobacter 3	Azole	Fungicide	0.943688	1	FALSE
CYPROCONAZOL (MIXTURE OF DIASTEREOISOMER)	39	Bacillus 1	Azole	Fungicide	1.09336	1	FALSE
CYPROCONAZOL (MIXTURE OF DIASTEREOISOMER)	39	Carnobacterium 1	Azole	Fungicide	1.3449	1	FALSE
CYPROCONAZOL (MIXTURE OF DIASTEREOISOMER)	39	Community 10	Azole	Fungicide	1.01657	1	FALSE
CYPROCONAZOL (MIXTURE OF DIASTEREOISOMER)	39	Community 4	Azole	Fungicide	1.00813	1	FALSE
CYPROCONAZOL (MIXTURE OF DIASTEREOISOMER)	39	Community 6	Azole	Fungicide	1.01807	1	FALSE
CYPROCONAZOL (MIXTURE OF DIASTEREOISOMER)	39	Community 7	Azole	Fungicide	1.01862	1	FALSE
CYPROCONAZOL (MIXTURE OF DIASTEREOISOMER)	39	Community 8	Azole	Fungicide	1.03594	1	FALSE
CYPROCONAZOL (MIXTURE OF DIASTEREOISOMER)	39	Community 9	Azole	Fungicide	0.988799	1	FALSE
CYPROCONAZOL (MIXTURE OF DIASTEREOISOMER)	39	Flavobacterium 1	Azole	Fungicide	0.999051	1	FALSE
CYPROCONAZOL (MIXTURE OF DIASTEREOISOMER)	39	Flavobacterium 2	Azole	Fungicide	0.955132	1	FALSE
CYPROCONAZOL (MIXTURE OF DIASTEREOISOMER)	39	Hymenobacter 1	Azole	Fungicide	1.02622	1	FALSE
CYPROCONAZOL (MIXTURE OF DIASTEREOISOMER)	39	Microbacterium 1	Azole	Fungicide	0.986798	1	FALSE
CYPROCONAZOL (MIXTURE OF DIASTEREOISOMER)	39	Neobacillus 1	Azole	Fungicide	0.98498	1	FALSE
CYPROCONAZOL (MIXTURE OF DIASTEREOISOMER)	39	Oryzobacter 1	Azole	Fungicide	0.981613	1	FALSE
CYPROCONAZOL (MIXTURE OF DIASTEREOISOMER)	39	Paenibacillus 1	Azole	Fungicide	0.959026	1	FALSE
CYPROCONAZOL (MIXTURE OF DIASTEREOISOMER)	39	Prolinoborus 1	Azole	Fungicide	0.901068	1	FALSE
CYPROCONAZOL (MIXTURE OF DIASTEREOISOMER)	39	Pseudomonas 1	Azole	Fungicide	0.624165	0.0411129	TRUE
CYPROCONAZOL (MIXTURE OF DIASTEREOISOMER)	39	Pseudomonas 2	Azole	Fungicide	0.954834	1	FALSE
CYPROCONAZOL (MIXTURE OF DIASTEREOISOMER)	39	Pseudomonas 3	Azole	Fungicide	0.971144	1	FALSE
CYPROCONAZOL (MIXTURE OF DIASTEREOISOMER)	39	Pseudomonas 4	Azole	Fungicide	0.990691	1	FALSE
CYPROCONAZOL (MIXTURE OF DIASTEREOISOMER)	39	Pseudomonas 5	Azole	Fungicide	0.98639	1	FALSE
CYPROCONAZOL (MIXTURE OF DIASTEREOISOMER)	39	Pseudomonas 6	Azole	Fungicide	1.02581	1	FALSE
CYPROCONAZOL (MIXTURE OF DIASTEREOISOMER)	39	Rhizobium 1	Azole	Fungicide	0.946848	1	FALSE
CYPROCONAZOL (MIXTURE OF DIASTEREOISOMER)	39	Serratia 1	Azole	Fungicide	1.00429	1	FALSE
CYPROCONAZOL (MIXTURE OF DIASTEREOISOMER)	39	Sphingomonas 2	Azole	Fungicide	1.12657	1	FALSE
CYPRODINIL	40	Aeromonas 1	Anilinopyrimidine	Fungicide	1.00717	1	FALSE
CYPRODINIL	40	Aeromonas 2	Anilinopyrimidine	Fungicide	0.948077	1	FALSE
CYPRODINIL	40	Aeromonas 3	Anilinopyrimidine	Fungicide	1.05107	1	FALSE
CYPRODINIL	40	Argrobacterium 1	Anilinopyrimidine	Fungicide	0.929657	1	FALSE
CYPRODINIL	40	Arthrobacter 1	Anilinopyrimidine	Fungicide	0.988738	1	FALSE
CYPRODINIL	40	Arthrobacter 2	Anilinopyrimidine	Fungicide	0.898163	1	FALSE
CYPRODINIL	40	Arthrobacter 3	Anilinopyrimidine	Fungicide	0.542151	5.6144e-06	TRUE
CYPRODINIL	40	Bacillus 1	Anilinopyrimidine	Fungicide	0.91089	1	FALSE
CYPRODINIL	40	Carnobacterium 1	Anilinopyrimidine	Fungicide	0.909179	1	FALSE
CYPRODINIL	40	Community 10	Anilinopyrimidine	Fungicide	0.99519	1	FALSE
CYPRODINIL	40	Community 4	Anilinopyrimidine	Fungicide	0.978141	1	FALSE
CYPRODINIL	40	Community 6	Anilinopyrimidine	Fungicide	1.00159	1	FALSE
CYPRODINIL	40	Community 7	Anilinopyrimidine	Fungicide	0.890139	1	FALSE
CYPRODINIL	40	Community 8	Anilinopyrimidine	Fungicide	1.05187	1	FALSE
CYPRODINIL	40	Community 9	Anilinopyrimidine	Fungicide	0.939482	1	FALSE
CYPRODINIL	40	Flavobacterium 1	Anilinopyrimidine	Fungicide	0.950802	1	FALSE
CYPRODINIL	40	Flavobacterium 2	Anilinopyrimidine	Fungicide	0.860111	0.717702	FALSE
CYPRODINIL	40	Hymenobacter 1	Anilinopyrimidine	Fungicide	1.1043	1	FALSE
CYPRODINIL	40	Microbacterium 1	Anilinopyrimidine	Fungicide	1.04671	1	FALSE
CYPRODINIL	40	Neobacillus 1	Anilinopyrimidine	Fungicide	0.94588	1	FALSE
CYPRODINIL	40	Oryzobacter 1	Anilinopyrimidine	Fungicide	1.04447	1	FALSE
CYPRODINIL	40	Paenibacillus 1	Anilinopyrimidine	Fungicide	0.619069	9.40364e-06	TRUE
CYPRODINIL	40	Prolinoborus 1	Anilinopyrimidine	Fungicide	1.02984	1	FALSE
CYPRODINIL	40	Pseudomonas 1	Anilinopyrimidine	Fungicide	1.10591	1	FALSE
CYPRODINIL	40	Pseudomonas 2	Anilinopyrimidine	Fungicide	0.999812	1	FALSE
CYPRODINIL	40	Pseudomonas 3	Anilinopyrimidine	Fungicide	1.03015	1	FALSE
CYPRODINIL	40	Pseudomonas 4	Anilinopyrimidine	Fungicide	0.976163	1	FALSE
CYPRODINIL	40	Pseudomonas 5	Anilinopyrimidine	Fungicide	0.990829	1	FALSE
CYPRODINIL	40	Pseudomonas 6	Anilinopyrimidine	Fungicide	0.965837	1	FALSE
CYPRODINIL	40	Rhizobium 1	Anilinopyrimidine	Fungicide	1.05645	1	FALSE
CYPRODINIL	40	Serratia 1	Anilinopyrimidine	Fungicide	0.968551	1	FALSE
CYPRODINIL	40	Sphingomonas 2	Anilinopyrimidine	Fungicide	0.950838	1	FALSE
DELTAMETHRIN	41	Aeromonas 1	Pyrethroid	Insecticide	1.05102	1	FALSE
DELTAMETHRIN	41	Aeromonas 2	Pyrethroid	Insecticide	1.03753	1	FALSE
DELTAMETHRIN	41	Aeromonas 3	Pyrethroid	Insecticide	1.0945	0.990638	FALSE
DELTAMETHRIN	41	Argrobacterium 1	Pyrethroid	Insecticide	1.09112	0.605522	FALSE
DELTAMETHRIN	41	Arthrobacter 1	Pyrethroid	Insecticide	1.1558	0.999949	FALSE
DELTAMETHRIN	41	Arthrobacter 2	Pyrethroid	Insecticide	0.949467	1	FALSE
DELTAMETHRIN	41	Arthrobacter 3	Pyrethroid	Insecticide	0.945737	1	FALSE
DELTAMETHRIN	41	Bacillus 1	Pyrethroid	Insecticide	1.10149	1	FALSE
DELTAMETHRIN	41	Carnobacterium 1	Pyrethroid	Insecticide	1.46805	0.99974	FALSE
DELTAMETHRIN	41	Community 10	Pyrethroid	Insecticide	0.964392	1	FALSE
DELTAMETHRIN	41	Community 4	Pyrethroid	Insecticide	1.00526	1	FALSE
DELTAMETHRIN	41	Community 6	Pyrethroid	Insecticide	1.05827	1	FALSE
DELTAMETHRIN	41	Community 7	Pyrethroid	Insecticide	1.0678	1	FALSE
DELTAMETHRIN	41	Community 8	Pyrethroid	Insecticide	1.06283	1	FALSE
DELTAMETHRIN	41	Community 9	Pyrethroid	Insecticide	1.05184	1	FALSE
DELTAMETHRIN	41	Flavobacterium 1	Pyrethroid	Insecticide	1.08206	1	FALSE
DELTAMETHRIN	41	Flavobacterium 2	Pyrethroid	Insecticide	1.02357	1	FALSE
DELTAMETHRIN	41	Hymenobacter 1	Pyrethroid	Insecticide	1.06434	1	FALSE
DELTAMETHRIN	41	Microbacterium 1	Pyrethroid	Insecticide	1.03247	1	FALSE
DELTAMETHRIN	41	Neobacillus 1	Pyrethroid	Insecticide	1.09511	0.992153	FALSE
DELTAMETHRIN	41	Oryzobacter 1	Pyrethroid	Insecticide	1.07737	1	FALSE
DELTAMETHRIN	41	Paenibacillus 1	Pyrethroid	Insecticide	0.958091	1	FALSE
DELTAMETHRIN	41	Prolinoborus 1	Pyrethroid	Insecticide	1.01244	1	FALSE
DELTAMETHRIN	41	Pseudomonas 1	Pyrethroid	Insecticide	1.04433	1	FALSE
DELTAMETHRIN	41	Pseudomonas 2	Pyrethroid	Insecticide	1.03377	0.997889	FALSE
DELTAMETHRIN	41	Pseudomonas 3	Pyrethroid	Insecticide	1.02931	1	FALSE
DELTAMETHRIN	41	Pseudomonas 4	Pyrethroid	Insecticide	1.01141	1	FALSE
DELTAMETHRIN	41	Pseudomonas 5	Pyrethroid	Insecticide	1.05976	1	FALSE
DELTAMETHRIN	41	Pseudomonas 6	Pyrethroid	Insecticide	1.13805	0.914198	FALSE
DELTAMETHRIN	41	Rhizobium 1	Pyrethroid	Insecticide	1.22652	1	FALSE
DELTAMETHRIN	41	Serratia 1	Pyrethroid	Insecticide	1.00362	1	FALSE
DELTAMETHRIN	41	Sphingomonas 2	Pyrethroid	Insecticide	1.11963	1	FALSE
DIAZINON	42	Aeromonas 1	Organophosphate	Insecticide	0.987452	1	FALSE
DIAZINON	42	Aeromonas 2	Organophosphate	Insecticide	0.963789	1	FALSE
DIAZINON	42	Aeromonas 3	Organophosphate	Insecticide	0.97955	1	FALSE
DIAZINON	42	Argrobacterium 1	Organophosphate	Insecticide	1.15986	0.921153	FALSE
DIAZINON	42	Arthrobacter 1	Organophosphate	Insecticide	0.981267	1	FALSE
DIAZINON	42	Arthrobacter 2	Organophosphate	Insecticide	0.834206	1	FALSE
DIAZINON	42	Arthrobacter 3	Organophosphate	Insecticide	0.887672	0.999775	FALSE
DIAZINON	42	Bacillus 1	Organophosphate	Insecticide	0.963461	1	FALSE
DIAZINON	42	Carnobacterium 1	Organophosphate	Insecticide	0.908182	1	FALSE
DIAZINON	42	Community 10	Organophosphate	Insecticide	0.743048	0.999199	FALSE
DIAZINON	42	Community 4	Organophosphate	Insecticide	0.90368	1	FALSE
DIAZINON	42	Community 6	Organophosphate	Insecticide	0.958193	1	FALSE
DIAZINON	42	Community 7	Organophosphate	Insecticide	1.09639	1	FALSE
DIAZINON	42	Community 8	Organophosphate	Insecticide	0.976434	1	FALSE
DIAZINON	42	Community 9	Organophosphate	Insecticide	0.911683	1	FALSE
DIAZINON	42	Flavobacterium 1	Organophosphate	Insecticide	0.91336	1	FALSE
DIAZINON	42	Flavobacterium 2	Organophosphate	Insecticide	0.908651	1	FALSE
DIAZINON	42	Hymenobacter 1	Organophosphate	Insecticide	0.97498	1	FALSE
DIAZINON	42	Microbacterium 1	Organophosphate	Insecticide	0.969176	1	FALSE
DIAZINON	42	Neobacillus 1	Organophosphate	Insecticide	0.943147	1	FALSE
DIAZINON	42	Oryzobacter 1	Organophosphate	Insecticide	1.09104	0.99465	FALSE
DIAZINON	42	Paenibacillus 1	Organophosphate	Insecticide	0.921567	1	FALSE
DIAZINON	42	Prolinoborus 1	Organophosphate	Insecticide	0.910418	0.999997	FALSE
DIAZINON	42	Pseudomonas 1	Organophosphate	Insecticide	0.876635	1	FALSE
DIAZINON	42	Pseudomonas 2	Organophosphate	Insecticide	1.00838	1	FALSE
DIAZINON	42	Pseudomonas 3	Organophosphate	Insecticide	1.03965	1	FALSE
DIAZINON	42	Pseudomonas 4	Organophosphate	Insecticide	0.918829	0.994902	FALSE
DIAZINON	42	Pseudomonas 5	Organophosphate	Insecticide	0.979567	1	FALSE
DIAZINON	42	Pseudomonas 6	Organophosphate	Insecticide	1.11818	1	FALSE
DIAZINON	42	Rhizobium 1	Organophosphate	Insecticide	0.904062	1	FALSE
DIAZINON	42	Serratia 1	Organophosphate	Insecticide	0.957972	1	FALSE
DIAZINON	42	Sphingomonas 2	Organophosphate	Insecticide	0.988493	1	FALSE
DICAMBA	43	Aeromonas 1		Herbicide	1.02252	1	FALSE
DICAMBA	43	Aeromonas 2		Herbicide	1.01487	1	FALSE
DICAMBA	43	Aeromonas 3		Herbicide	1.02145	1	FALSE
DICAMBA	43	Argrobacterium 1		Herbicide	1.00557	1	FALSE
DICAMBA	43	Arthrobacter 1		Herbicide	0.981284	1	FALSE
DICAMBA	43	Arthrobacter 2		Herbicide	1.09998	1	FALSE
DICAMBA	43	Arthrobacter 3		Herbicide	1.07462	1	FALSE
DICAMBA	43	Bacillus 1		Herbicide	1.06574	1	FALSE
DICAMBA	43	Carnobacterium 1		Herbicide	1.18778	1	FALSE
DICAMBA	43	Community 10		Herbicide	1.02827	1	FALSE
DICAMBA	43	Community 4		Herbicide	1.08598	1	FALSE
DICAMBA	43	Community 6		Herbicide	1.0278	1	FALSE
DICAMBA	43	Community 7		Herbicide	0.945227	1	FALSE
DICAMBA	43	Community 8		Herbicide	0.989824	1	FALSE
DICAMBA	43	Community 9		Herbicide	1.0898	1	FALSE
DICAMBA	43	Flavobacterium 1		Herbicide	1.00149	1	FALSE
DICAMBA	43	Flavobacterium 2		Herbicide	1.00598	1	FALSE
DICAMBA	43	Hymenobacter 1		Herbicide	1.00502	1	FALSE
DICAMBA	43	Microbacterium 1		Herbicide	1.01599	1	FALSE
DICAMBA	43	Neobacillus 1		Herbicide	1.05519	1	FALSE
DICAMBA	43	Oryzobacter 1		Herbicide	0.92466	0.999977	FALSE
DICAMBA	43	Paenibacillus 1		Herbicide	1.01384	1	FALSE
DICAMBA	43	Prolinoborus 1		Herbicide	0.986229	1	FALSE
DICAMBA	43	Pseudomonas 1		Herbicide	0.636946	0.0662097	FALSE
DICAMBA	43	Pseudomonas 2		Herbicide	0.984529	1	FALSE
DICAMBA	43	Pseudomonas 3		Herbicide	0.984071	1	FALSE
DICAMBA	43	Pseudomonas 4		Herbicide	1.01083	1	FALSE
DICAMBA	43	Pseudomonas 5		Herbicide	1.02351	1	FALSE
DICAMBA	43	Pseudomonas 6		Herbicide	1.0986	0.999963	FALSE
DICAMBA	43	Rhizobium 1		Herbicide	0.946918	1	FALSE
DICAMBA	43	Serratia 1		Herbicide	1.01709	1	FALSE
DICAMBA	43	Sphingomonas 2		Herbicide	1.01272	1	FALSE
DICHLOROPHEN	44	Aeromonas 1		Multi-target	0.521748	0	TRUE
DICHLOROPHEN	44	Aeromonas 2		Multi-target	0.00195402	0	TRUE
DICHLOROPHEN	44	Aeromonas 3		Multi-target	0.274696	0	TRUE
DICHLOROPHEN	44	Argrobacterium 1		Multi-target	0.959233	1	FALSE
DICHLOROPHEN	44	Arthrobacter 1		Multi-target	0.00577615	0	TRUE
DICHLOROPHEN	44	Arthrobacter 2		Multi-target	0.00499024	0	TRUE
DICHLOROPHEN	44	Arthrobacter 3		Multi-target	0.0110072	0	TRUE
DICHLOROPHEN	44	Bacillus 1		Multi-target	0.809553	0.902249	FALSE
DICHLOROPHEN	44	Carnobacterium 1		Multi-target	0.00910692	0.00684262	TRUE
DICHLOROPHEN	44	Community 10		Multi-target	0.64175	0.339724	FALSE
DICHLOROPHEN	44	Community 4		Multi-target	0.663744	0.144352	FALSE
DICHLOROPHEN	44	Community 6		Multi-target	0.495586	1.56223e-05	TRUE
DICHLOROPHEN	44	Community 7		Multi-target	0.862216	1	FALSE
DICHLOROPHEN	44	Community 8		Multi-target	0.653756	0.0372068	TRUE
DICHLOROPHEN	44	Community 9		Multi-target	0.327026	1.72973e-08	TRUE
DICHLOROPHEN	44	Flavobacterium 1		Multi-target	0.0107696	0	TRUE
DICHLOROPHEN	44	Flavobacterium 2		Multi-target	0.00241592	0	TRUE
DICHLOROPHEN	44	Hymenobacter 1		Multi-target	0.0173435	0	TRUE
DICHLOROPHEN	44	Microbacterium 1		Multi-target	0.869065	0.0825429	FALSE
DICHLOROPHEN	44	Neobacillus 1		Multi-target	0.730617	0.00203848	TRUE
DICHLOROPHEN	44	Oryzobacter 1		Multi-target	0.00429228	0	TRUE
DICHLOROPHEN	44	Paenibacillus 1		Multi-target	0.00338803	0	TRUE
DICHLOROPHEN	44	Prolinoborus 1		Multi-target	0.0645073	0	TRUE
DICHLOROPHEN	44	Pseudomonas 1		Multi-target	0.804916	0.999998	FALSE
DICHLOROPHEN	44	Pseudomonas 2		Multi-target	0.755265	7.77156e-16	TRUE
DICHLOROPHEN	44	Pseudomonas 3		Multi-target	0.799927	1.31857e-08	TRUE
DICHLOROPHEN	44	Pseudomonas 4		Multi-target	0.674259	9.78639e-12	TRUE
DICHLOROPHEN	44	Pseudomonas 5		Multi-target	0.816681	0.000359915	TRUE
DICHLOROPHEN	44	Pseudomonas 6		Multi-target	0.922089	1	FALSE
DICHLOROPHEN	44	Rhizobium 1		Multi-target	0.0117435	6.50172e-09	TRUE
DICHLOROPHEN	44	Serratia 1		Multi-target	0.460262	0	TRUE
DICHLOROPHEN	44	Sphingomonas 2		Multi-target	0.0144729	2.22045e-16	TRUE
DICHLORVOS; DDVP	163	Aeromonas 1	Organophosphate	Insecticide	0.937296	1	FALSE
DICHLORVOS; DDVP	163	Aeromonas 2	Organophosphate	Insecticide	0.977173	1	FALSE
DICHLORVOS; DDVP	163	Aeromonas 3	Organophosphate	Insecticide	0.972068	1	FALSE
DICHLORVOS; DDVP	163	Argrobacterium 1	Organophosphate	Insecticide	0.977184	1	FALSE
DICHLORVOS; DDVP	163	Arthrobacter 1	Organophosphate	Insecticide	0.855952	0.999999	FALSE
DICHLORVOS; DDVP	163	Arthrobacter 2	Organophosphate	Insecticide	0.859582	1	FALSE
DICHLORVOS; DDVP	163	Arthrobacter 3	Organophosphate	Insecticide	0.915849	1	FALSE
DICHLORVOS; DDVP	163	Bacillus 1	Organophosphate	Insecticide	0.940498	1	FALSE
DICHLORVOS; DDVP	163	Carnobacterium 1	Organophosphate	Insecticide	0.961394	1	FALSE
DICHLORVOS; DDVP	163	Community 10	Organophosphate	Insecticide	1.04055	1	FALSE
DICHLORVOS; DDVP	163	Community 4	Organophosphate	Insecticide	0.960772	1	FALSE
DICHLORVOS; DDVP	163	Community 6	Organophosphate	Insecticide	0.96145	1	FALSE
DICHLORVOS; DDVP	163	Community 7	Organophosphate	Insecticide	1.09274	1	FALSE
DICHLORVOS; DDVP	163	Community 8	Organophosphate	Insecticide	0.997329	1	FALSE
DICHLORVOS; DDVP	163	Community 9	Organophosphate	Insecticide	0.96399	1	FALSE
DICHLORVOS; DDVP	163	Flavobacterium 1	Organophosphate	Insecticide	1.00655	1	FALSE
DICHLORVOS; DDVP	163	Flavobacterium 2	Organophosphate	Insecticide	0.965236	1	FALSE
DICHLORVOS; DDVP	163	Hymenobacter 1	Organophosphate	Insecticide	0.909239	1	FALSE
DICHLORVOS; DDVP	163	Microbacterium 1	Organophosphate	Insecticide	0.975015	1	FALSE
DICHLORVOS; DDVP	163	Neobacillus 1	Organophosphate	Insecticide	0.892935	1	FALSE
DICHLORVOS; DDVP	163	Oryzobacter 1	Organophosphate	Insecticide	0.940424	1	FALSE
DICHLORVOS; DDVP	163	Paenibacillus 1	Organophosphate	Insecticide	0.984082	1	FALSE
DICHLORVOS; DDVP	163	Prolinoborus 1	Organophosphate	Insecticide	0.89516	1	FALSE
DICHLORVOS; DDVP	163	Pseudomonas 1	Organophosphate	Insecticide	1.07959	1	FALSE
DICHLORVOS; DDVP	163	Pseudomonas 2	Organophosphate	Insecticide	0.962702	1	FALSE
DICHLORVOS; DDVP	163	Pseudomonas 3	Organophosphate	Insecticide	1.0409	0.999969	FALSE
DICHLORVOS; DDVP	163	Pseudomonas 4	Organophosphate	Insecticide	0.963105	1	FALSE
DICHLORVOS; DDVP	163	Pseudomonas 5	Organophosphate	Insecticide	1.00697	1	FALSE
DICHLORVOS; DDVP	163	Pseudomonas 6	Organophosphate	Insecticide	0.981961	1	FALSE
DICHLORVOS; DDVP	163	Rhizobium 1	Organophosphate	Insecticide	1.00986	1	FALSE
DICHLORVOS; DDVP	163	Serratia 1	Organophosphate	Insecticide	0.960099	1	FALSE
DICHLORVOS; DDVP	163	Sphingomonas 2	Organophosphate	Insecticide	0.823131	0.991861	FALSE
DIFENOCONAZOL	45	Aeromonas 1	Triazole	Fungicide	1.08076	0.970456	FALSE
DIFENOCONAZOL	45	Aeromonas 2	Triazole	Fungicide	1.02958	1	FALSE
DIFENOCONAZOL	45	Aeromonas 3	Triazole	Fungicide	1.01972	1	FALSE
DIFENOCONAZOL	45	Argrobacterium 1	Triazole	Fungicide	1.04035	1	FALSE
DIFENOCONAZOL	45	Arthrobacter 1	Triazole	Fungicide	0.741137	0.37438	FALSE
DIFENOCONAZOL	45	Arthrobacter 2	Triazole	Fungicide	0.223468	1.84274e-10	TRUE
DIFENOCONAZOL	45	Arthrobacter 3	Triazole	Fungicide	0.348393	1.6287e-13	TRUE
DIFENOCONAZOL	45	Bacillus 1	Triazole	Fungicide	1.10596	1	FALSE
DIFENOCONAZOL	45	Carnobacterium 1	Triazole	Fungicide	1.19398	1	FALSE
DIFENOCONAZOL	45	Community 10	Triazole	Fungicide	0.896147	1	FALSE
DIFENOCONAZOL	45	Community 4	Triazole	Fungicide	1.19525	0.9998	FALSE
DIFENOCONAZOL	45	Community 6	Triazole	Fungicide	1.06503	1	FALSE
DIFENOCONAZOL	45	Community 7	Triazole	Fungicide	1.02269	1	FALSE
DIFENOCONAZOL	45	Community 8	Triazole	Fungicide	1.0085	1	FALSE
DIFENOCONAZOL	45	Community 9	Triazole	Fungicide	1.20751	0.999998	FALSE
DIFENOCONAZOL	45	Flavobacterium 1	Triazole	Fungicide	0.367131	5.28466e-14	TRUE
DIFENOCONAZOL	45	Flavobacterium 2	Triazole	Fungicide	0.988096	1	FALSE
DIFENOCONAZOL	45	Hymenobacter 1	Triazole	Fungicide	0.955739	1	FALSE
DIFENOCONAZOL	45	Microbacterium 1	Triazole	Fungicide	0.935548	0.999491	FALSE
DIFENOCONAZOL	45	Neobacillus 1	Triazole	Fungicide	1.07763	0.999938	FALSE
DIFENOCONAZOL	45	Oryzobacter 1	Triazole	Fungicide	1.15968	0.842716	FALSE
DIFENOCONAZOL	45	Paenibacillus 1	Triazole	Fungicide	0.872228	0.998787	FALSE
DIFENOCONAZOL	45	Prolinoborus 1	Triazole	Fungicide	1.0441	1	FALSE
DIFENOCONAZOL	45	Pseudomonas 1	Triazole	Fungicide	1.05762	1	FALSE
DIFENOCONAZOL	45	Pseudomonas 2	Triazole	Fungicide	0.9898	1	FALSE
DIFENOCONAZOL	45	Pseudomonas 3	Triazole	Fungicide	1.05622	0.965439	FALSE
DIFENOCONAZOL	45	Pseudomonas 4	Triazole	Fungicide	1.00593	1	FALSE
DIFENOCONAZOL	45	Pseudomonas 5	Triazole	Fungicide	1.03167	1	FALSE
DIFENOCONAZOL	45	Pseudomonas 6	Triazole	Fungicide	1.08093	1	FALSE
DIFENOCONAZOL	45	Rhizobium 1	Triazole	Fungicide	0.951995	1	FALSE
DIFENOCONAZOL	45	Serratia 1	Triazole	Fungicide	1.00626	1	FALSE
DIFENOCONAZOL	45	Sphingomonas 2	Triazole	Fungicide	1.05518	1	FALSE
DIFLUBENZURON	46	Aeromonas 1	Benzoylurea	Insecticide	1.01129	1	FALSE
DIFLUBENZURON	46	Aeromonas 2	Benzoylurea	Insecticide	1.01322	1	FALSE
DIFLUBENZURON	46	Aeromonas 3	Benzoylurea	Insecticide	0.986381	1	FALSE
DIFLUBENZURON	46	Argrobacterium 1	Benzoylurea	Insecticide	1.04498	1	FALSE
DIFLUBENZURON	46	Arthrobacter 1	Benzoylurea	Insecticide	0.955133	1	FALSE
DIFLUBENZURON	46	Arthrobacter 2	Benzoylurea	Insecticide	0.985083	1	FALSE
DIFLUBENZURON	46	Arthrobacter 3	Benzoylurea	Insecticide	1.09133	1	FALSE
DIFLUBENZURON	46	Bacillus 1	Benzoylurea	Insecticide	1.05118	1	FALSE
DIFLUBENZURON	46	Carnobacterium 1	Benzoylurea	Insecticide	0.910904	1	FALSE
DIFLUBENZURON	46	Community 10	Benzoylurea	Insecticide	0.795278	0.999979	FALSE
DIFLUBENZURON	46	Community 4	Benzoylurea	Insecticide	0.92395	1	FALSE
DIFLUBENZURON	46	Community 6	Benzoylurea	Insecticide	0.996201	1	FALSE
DIFLUBENZURON	46	Community 7	Benzoylurea	Insecticide	0.985068	1	FALSE
DIFLUBENZURON	46	Community 8	Benzoylurea	Insecticide	1.06126	1	FALSE
DIFLUBENZURON	46	Community 9	Benzoylurea	Insecticide	1.0469	1	FALSE
DIFLUBENZURON	46	Flavobacterium 1	Benzoylurea	Insecticide	0.844278	0.939249	FALSE
DIFLUBENZURON	46	Flavobacterium 2	Benzoylurea	Insecticide	0.94866	1	FALSE
DIFLUBENZURON	46	Hymenobacter 1	Benzoylurea	Insecticide	0.917057	1	FALSE
DIFLUBENZURON	46	Microbacterium 1	Benzoylurea	Insecticide	1.02731	1	FALSE
DIFLUBENZURON	46	Neobacillus 1	Benzoylurea	Insecticide	0.942321	1	FALSE
DIFLUBENZURON	46	Oryzobacter 1	Benzoylurea	Insecticide	1.03669	1	FALSE
DIFLUBENZURON	46	Paenibacillus 1	Benzoylurea	Insecticide	0.957492	1	FALSE
DIFLUBENZURON	46	Prolinoborus 1	Benzoylurea	Insecticide	0.965169	1	FALSE
DIFLUBENZURON	46	Pseudomonas 1	Benzoylurea	Insecticide	1.06175	1	FALSE
DIFLUBENZURON	46	Pseudomonas 2	Benzoylurea	Insecticide	1.01201	1	FALSE
DIFLUBENZURON	46	Pseudomonas 3	Benzoylurea	Insecticide	1.03652	1	FALSE
DIFLUBENZURON	46	Pseudomonas 4	Benzoylurea	Insecticide	1.02054	1	FALSE
DIFLUBENZURON	46	Pseudomonas 5	Benzoylurea	Insecticide	1.00728	1	FALSE
DIFLUBENZURON	46	Pseudomonas 6	Benzoylurea	Insecticide	1.05396	1	FALSE
DIFLUBENZURON	46	Rhizobium 1	Benzoylurea	Insecticide	1.06127	1	FALSE
DIFLUBENZURON	46	Serratia 1	Benzoylurea	Insecticide	0.987512	1	FALSE
DIFLUBENZURON	46	Sphingomonas 2	Benzoylurea	Insecticide	1.02027	1	FALSE
DIFLUFENICAN	47	Aeromonas 1		Herbicide	1.03103	1	FALSE
DIFLUFENICAN	47	Aeromonas 2		Herbicide	0.980446	1	FALSE
DIFLUFENICAN	47	Aeromonas 3		Herbicide	1.00601	1	FALSE
DIFLUFENICAN	47	Argrobacterium 1		Herbicide	1.01568	1	FALSE
DIFLUFENICAN	47	Arthrobacter 1		Herbicide	1.06427	1	FALSE
DIFLUFENICAN	47	Arthrobacter 2		Herbicide	1.00422	1	FALSE
DIFLUFENICAN	47	Arthrobacter 3		Herbicide	1.06806	1	FALSE
DIFLUFENICAN	47	Bacillus 1		Herbicide	1.0689	1	FALSE
DIFLUFENICAN	47	Carnobacterium 1		Herbicide	1.09896	1	FALSE
DIFLUFENICAN	47	Community 10		Herbicide	0.942193	1	FALSE
DIFLUFENICAN	47	Community 4		Herbicide	1.07874	1	FALSE
DIFLUFENICAN	47	Community 6		Herbicide	0.986911	1	FALSE
DIFLUFENICAN	47	Community 7		Herbicide	1.03559	1	FALSE
DIFLUFENICAN	47	Community 8		Herbicide	0.970194	1	FALSE
DIFLUFENICAN	47	Community 9		Herbicide	1.11127	1	FALSE
DIFLUFENICAN	47	Flavobacterium 1		Herbicide	1.09084	1	FALSE
DIFLUFENICAN	47	Flavobacterium 2		Herbicide	1.02523	1	FALSE
DIFLUFENICAN	47	Hymenobacter 1		Herbicide	1.04694	1	FALSE
DIFLUFENICAN	47	Microbacterium 1		Herbicide	0.99702	1	FALSE
DIFLUFENICAN	47	Neobacillus 1		Herbicide	1.05696	1	FALSE
DIFLUFENICAN	47	Oryzobacter 1		Herbicide	1.02907	1	FALSE
DIFLUFENICAN	47	Paenibacillus 1		Herbicide	0.937094	1	FALSE
DIFLUFENICAN	47	Prolinoborus 1		Herbicide	1.02658	1	FALSE
DIFLUFENICAN	47	Pseudomonas 1		Herbicide	1.08544	1	FALSE
DIFLUFENICAN	47	Pseudomonas 2		Herbicide	1.00821	1	FALSE
DIFLUFENICAN	47	Pseudomonas 3		Herbicide	1.04824	0.996702	FALSE
DIFLUFENICAN	47	Pseudomonas 4		Herbicide	1.01064	1	FALSE
DIFLUFENICAN	47	Pseudomonas 5		Herbicide	1.05687	1	FALSE
DIFLUFENICAN	47	Pseudomonas 6		Herbicide	1.13029	0.964562	FALSE
DIFLUFENICAN	47	Rhizobium 1		Herbicide	0.660092	0.673595	FALSE
DIFLUFENICAN	47	Serratia 1		Herbicide	1.01624	1	FALSE
DIFLUFENICAN	47	Sphingomonas 2		Herbicide	1.1562	1	FALSE
DIMETHENAMID	48	Aeromonas 1		Herbicide	0.990664	1	FALSE
DIMETHENAMID	48	Aeromonas 2		Herbicide	0.984092	1	FALSE
DIMETHENAMID	48	Aeromonas 3		Herbicide	0.964071	1	FALSE
DIMETHENAMID	48	Argrobacterium 1		Herbicide	1.01522	1	FALSE
DIMETHENAMID	48	Arthrobacter 1		Herbicide	0.907022	1	FALSE
DIMETHENAMID	48	Arthrobacter 2		Herbicide	0.813502	0.999879	FALSE
DIMETHENAMID	48	Arthrobacter 3		Herbicide	1.0504	1	FALSE
DIMETHENAMID	48	Bacillus 1		Herbicide	0.947517	1	FALSE
DIMETHENAMID	48	Carnobacterium 1		Herbicide	0.858945	1	FALSE
DIMETHENAMID	48	Community 10		Herbicide	0.96953	1	FALSE
DIMETHENAMID	48	Community 4		Herbicide	0.913439	1	FALSE
DIMETHENAMID	48	Community 6		Herbicide	0.974556	1	FALSE
DIMETHENAMID	48	Community 7		Herbicide	0.995729	1	FALSE
DIMETHENAMID	48	Community 8		Herbicide	1.01164	1	FALSE
DIMETHENAMID	48	Community 9		Herbicide	1.01231	1	FALSE
DIMETHENAMID	48	Flavobacterium 1		Herbicide	0.947604	1	FALSE
DIMETHENAMID	48	Flavobacterium 2		Herbicide	1.00829	1	FALSE
DIMETHENAMID	48	Hymenobacter 1		Herbicide	0.962155	1	FALSE
DIMETHENAMID	48	Microbacterium 1		Herbicide	1.0382	1	FALSE
DIMETHENAMID	48	Neobacillus 1		Herbicide	0.98026	1	FALSE
DIMETHENAMID	48	Oryzobacter 1		Herbicide	0.981527	1	FALSE
DIMETHENAMID	48	Paenibacillus 1		Herbicide	0.96073	1	FALSE
DIMETHENAMID	48	Prolinoborus 1		Herbicide	0.925344	1	FALSE
DIMETHENAMID	48	Pseudomonas 1		Herbicide	1.0408	1	FALSE
DIMETHENAMID	48	Pseudomonas 2		Herbicide	0.974306	1	FALSE
DIMETHENAMID	48	Pseudomonas 3		Herbicide	0.999657	1	FALSE
DIMETHENAMID	48	Pseudomonas 4		Herbicide	0.962115	1	FALSE
DIMETHENAMID	48	Pseudomonas 5		Herbicide	1.0742	0.99949	FALSE
DIMETHENAMID	48	Pseudomonas 6		Herbicide	1.15126	0.781907	FALSE
DIMETHENAMID	48	Rhizobium 1		Herbicide	1.04169	1	FALSE
DIMETHENAMID	48	Serratia 1		Herbicide	0.938517	0.999953	FALSE
DIMETHENAMID	48	Sphingomonas 2		Herbicide	1.00647	1	FALSE
DIMETHOATE	49	Aeromonas 1	Organophosphate	Insecticide, Acaricide	0.944078	0.999999	FALSE
DIMETHOATE	49	Aeromonas 2	Organophosphate	Insecticide, Acaricide	0.984377	1	FALSE
DIMETHOATE	49	Aeromonas 3	Organophosphate	Insecticide, Acaricide	0.966552	1	FALSE
DIMETHOATE	49	Argrobacterium 1	Organophosphate	Insecticide, Acaricide	1.01771	1	FALSE
DIMETHOATE	49	Arthrobacter 1	Organophosphate	Insecticide, Acaricide	1.04353	1	FALSE
DIMETHOATE	49	Arthrobacter 2	Organophosphate	Insecticide, Acaricide	0.992408	1	FALSE
DIMETHOATE	49	Arthrobacter 3	Organophosphate	Insecticide, Acaricide	0.977672	1	FALSE
DIMETHOATE	49	Bacillus 1	Organophosphate	Insecticide, Acaricide	0.910798	1	FALSE
DIMETHOATE	49	Carnobacterium 1	Organophosphate	Insecticide, Acaricide	0.894315	1	FALSE
DIMETHOATE	49	Community 10	Organophosphate	Insecticide, Acaricide	0.886537	1	FALSE
DIMETHOATE	49	Community 4	Organophosphate	Insecticide, Acaricide	0.765303	0.989713	FALSE
DIMETHOATE	49	Community 6	Organophosphate	Insecticide, Acaricide	0.957351	1	FALSE
DIMETHOATE	49	Community 7	Organophosphate	Insecticide, Acaricide	1.11572	1	FALSE
DIMETHOATE	49	Community 8	Organophosphate	Insecticide, Acaricide	0.998935	1	FALSE
DIMETHOATE	49	Community 9	Organophosphate	Insecticide, Acaricide	0.921061	1	FALSE
DIMETHOATE	49	Flavobacterium 1	Organophosphate	Insecticide, Acaricide	1.06449	1	FALSE
DIMETHOATE	49	Flavobacterium 2	Organophosphate	Insecticide, Acaricide	0.965902	1	FALSE
DIMETHOATE	49	Hymenobacter 1	Organophosphate	Insecticide, Acaricide	0.971213	1	FALSE
DIMETHOATE	49	Microbacterium 1	Organophosphate	Insecticide, Acaricide	1.00282	1	FALSE
DIMETHOATE	49	Neobacillus 1	Organophosphate	Insecticide, Acaricide	0.948229	1	FALSE
DIMETHOATE	49	Oryzobacter 1	Organophosphate	Insecticide, Acaricide	1.07242	0.999998	FALSE
DIMETHOATE	49	Paenibacillus 1	Organophosphate	Insecticide, Acaricide	0.974941	1	FALSE
DIMETHOATE	49	Prolinoborus 1	Organophosphate	Insecticide, Acaricide	0.985006	1	FALSE
DIMETHOATE	49	Pseudomonas 1	Organophosphate	Insecticide, Acaricide	0.984368	1	FALSE
DIMETHOATE	49	Pseudomonas 2	Organophosphate	Insecticide, Acaricide	0.991291	1	FALSE
DIMETHOATE	49	Pseudomonas 3	Organophosphate	Insecticide, Acaricide	1.02021	1	FALSE
DIMETHOATE	49	Pseudomonas 4	Organophosphate	Insecticide, Acaricide	0.963022	1	FALSE
DIMETHOATE	49	Pseudomonas 5	Organophosphate	Insecticide, Acaricide	1.01847	1	FALSE
DIMETHOATE	49	Pseudomonas 6	Organophosphate	Insecticide, Acaricide	1.18916	0.817205	FALSE
DIMETHOATE	49	Rhizobium 1	Organophosphate	Insecticide, Acaricide	1.04929	1	FALSE
DIMETHOATE	49	Serratia 1	Organophosphate	Insecticide, Acaricide	0.960244	1	FALSE
DIMETHOATE	49	Sphingomonas 2	Organophosphate	Insecticide, Acaricide	1.075	1	FALSE
DIMETHOMORPH (MIXTURE OF E AND Z ISOMERS)	165	Aeromonas 1		Fungicide	0.973195	1	FALSE
DIMETHOMORPH (MIXTURE OF E AND Z ISOMERS)	165	Aeromonas 2		Fungicide	0.993477	1	FALSE
DIMETHOMORPH (MIXTURE OF E AND Z ISOMERS)	165	Aeromonas 3		Fungicide	0.997921	1	FALSE
DIMETHOMORPH (MIXTURE OF E AND Z ISOMERS)	165	Argrobacterium 1		Fungicide	1.03445	1	FALSE
DIMETHOMORPH (MIXTURE OF E AND Z ISOMERS)	165	Arthrobacter 1		Fungicide	1.05615	1	FALSE
DIMETHOMORPH (MIXTURE OF E AND Z ISOMERS)	165	Arthrobacter 2		Fungicide	0.983048	1	FALSE
DIMETHOMORPH (MIXTURE OF E AND Z ISOMERS)	165	Arthrobacter 3		Fungicide	0.973275	1	FALSE
DIMETHOMORPH (MIXTURE OF E AND Z ISOMERS)	165	Bacillus 1		Fungicide	0.923766	1	FALSE
DIMETHOMORPH (MIXTURE OF E AND Z ISOMERS)	165	Carnobacterium 1		Fungicide	1.5594	0.99964	FALSE
DIMETHOMORPH (MIXTURE OF E AND Z ISOMERS)	165	Community 10		Fungicide	0.919109	1	FALSE
DIMETHOMORPH (MIXTURE OF E AND Z ISOMERS)	165	Community 4		Fungicide	1.06975	1	FALSE
DIMETHOMORPH (MIXTURE OF E AND Z ISOMERS)	165	Community 6		Fungicide	0.974131	1	FALSE
DIMETHOMORPH (MIXTURE OF E AND Z ISOMERS)	165	Community 7		Fungicide	0.946975	1	FALSE
DIMETHOMORPH (MIXTURE OF E AND Z ISOMERS)	165	Community 8		Fungicide	0.985659	1	FALSE
DIMETHOMORPH (MIXTURE OF E AND Z ISOMERS)	165	Community 9		Fungicide	1.03282	1	FALSE
DIMETHOMORPH (MIXTURE OF E AND Z ISOMERS)	165	Flavobacterium 1		Fungicide	1.07372	1	FALSE
DIMETHOMORPH (MIXTURE OF E AND Z ISOMERS)	165	Flavobacterium 2		Fungicide	0.978953	1	FALSE
DIMETHOMORPH (MIXTURE OF E AND Z ISOMERS)	165	Hymenobacter 1		Fungicide	1.04528	1	FALSE
DIMETHOMORPH (MIXTURE OF E AND Z ISOMERS)	165	Microbacterium 1		Fungicide	1.02853	1	FALSE
DIMETHOMORPH (MIXTURE OF E AND Z ISOMERS)	165	Neobacillus 1		Fungicide	1.01725	1	FALSE
DIMETHOMORPH (MIXTURE OF E AND Z ISOMERS)	165	Oryzobacter 1		Fungicide	1.12441	0.999912	FALSE
DIMETHOMORPH (MIXTURE OF E AND Z ISOMERS)	165	Paenibacillus 1		Fungicide	0.960947	1	FALSE
DIMETHOMORPH (MIXTURE OF E AND Z ISOMERS)	165	Prolinoborus 1		Fungicide	0.994039	1	FALSE
DIMETHOMORPH (MIXTURE OF E AND Z ISOMERS)	165	Pseudomonas 1		Fungicide	1.08547	1	FALSE
DIMETHOMORPH (MIXTURE OF E AND Z ISOMERS)	165	Pseudomonas 2		Fungicide	0.999272	1	FALSE
DIMETHOMORPH (MIXTURE OF E AND Z ISOMERS)	165	Pseudomonas 3		Fungicide	1.03249	1	FALSE
DIMETHOMORPH (MIXTURE OF E AND Z ISOMERS)	165	Pseudomonas 4		Fungicide	1.00897	1	FALSE
DIMETHOMORPH (MIXTURE OF E AND Z ISOMERS)	165	Pseudomonas 5		Fungicide	0.972304	1	FALSE
DIMETHOMORPH (MIXTURE OF E AND Z ISOMERS)	165	Pseudomonas 6		Fungicide	0.951248	1	FALSE
DIMETHOMORPH (MIXTURE OF E AND Z ISOMERS)	165	Rhizobium 1		Fungicide	1.02188	1	FALSE
DIMETHOMORPH (MIXTURE OF E AND Z ISOMERS)	165	Serratia 1		Fungicide	0.978179	1	FALSE
DIMETHOMORPH (MIXTURE OF E AND Z ISOMERS)	165	Sphingomonas 2		Fungicide	1.12082	1	FALSE
DINOCAP (MIXTURE OF ISOMERS)	98	Aeromonas 1		Fungicide	0.953608	1	FALSE
DINOCAP (MIXTURE OF ISOMERS)	98	Aeromonas 2		Fungicide	0.782937	2.19254e-08	TRUE
DINOCAP (MIXTURE OF ISOMERS)	98	Aeromonas 3		Fungicide	1.01311	1	FALSE
DINOCAP (MIXTURE OF ISOMERS)	98	Argrobacterium 1		Fungicide	1.11279	1	FALSE
DINOCAP (MIXTURE OF ISOMERS)	98	Arthrobacter 1		Fungicide	0.0816382	0	TRUE
DINOCAP (MIXTURE OF ISOMERS)	98	Arthrobacter 2		Fungicide	0.226594	2.80872e-10	TRUE
DINOCAP (MIXTURE OF ISOMERS)	98	Arthrobacter 3		Fungicide	0.585123	4.65558e-06	TRUE
DINOCAP (MIXTURE OF ISOMERS)	98	Bacillus 1		Fungicide	0.996634	1	FALSE
DINOCAP (MIXTURE OF ISOMERS)	98	Carnobacterium 1		Fungicide	0.67972	1	FALSE
DINOCAP (MIXTURE OF ISOMERS)	98	Community 10		Fungicide	1.12504	1	FALSE
DINOCAP (MIXTURE OF ISOMERS)	98	Community 4		Fungicide	1.15444	1	FALSE
DINOCAP (MIXTURE OF ISOMERS)	98	Community 6		Fungicide	1.08541	1	FALSE
DINOCAP (MIXTURE OF ISOMERS)	98	Community 7		Fungicide	0.957226	1	FALSE
DINOCAP (MIXTURE OF ISOMERS)	98	Community 8		Fungicide	0.994049	1	FALSE
DINOCAP (MIXTURE OF ISOMERS)	98	Community 9		Fungicide	1.09917	1	FALSE
DINOCAP (MIXTURE OF ISOMERS)	98	Flavobacterium 1		Fungicide	0.380849	7.56062e-14	TRUE
DINOCAP (MIXTURE OF ISOMERS)	98	Flavobacterium 2		Fungicide	1.01701	1	FALSE
DINOCAP (MIXTURE OF ISOMERS)	98	Hymenobacter 1		Fungicide	0.160424	6.55032e-15	TRUE
DINOCAP (MIXTURE OF ISOMERS)	98	Microbacterium 1		Fungicide	1.02217	1	FALSE
DINOCAP (MIXTURE OF ISOMERS)	98	Neobacillus 1		Fungicide	0.967117	1	FALSE
DINOCAP (MIXTURE OF ISOMERS)	98	Oryzobacter 1		Fungicide	0.0162829	0	TRUE
DINOCAP (MIXTURE OF ISOMERS)	98	Paenibacillus 1		Fungicide	0.874505	1	FALSE
DINOCAP (MIXTURE OF ISOMERS)	98	Prolinoborus 1		Fungicide	1.04348	1	FALSE
DINOCAP (MIXTURE OF ISOMERS)	98	Pseudomonas 1		Fungicide	0.905415	1	FALSE
DINOCAP (MIXTURE OF ISOMERS)	98	Pseudomonas 2		Fungicide	0.932799	0.297928	FALSE
DINOCAP (MIXTURE OF ISOMERS)	98	Pseudomonas 3		Fungicide	0.947169	0.995254	FALSE
DINOCAP (MIXTURE OF ISOMERS)	98	Pseudomonas 4		Fungicide	1.00282	1	FALSE
DINOCAP (MIXTURE OF ISOMERS)	98	Pseudomonas 5		Fungicide	0.96788	1	FALSE
DINOCAP (MIXTURE OF ISOMERS)	98	Pseudomonas 6		Fungicide	0.944599	1	FALSE
DINOCAP (MIXTURE OF ISOMERS)	98	Rhizobium 1		Fungicide	0.993197	1	FALSE
DINOCAP (MIXTURE OF ISOMERS)	98	Serratia 1		Fungicide	1.03449	1	FALSE
DINOCAP (MIXTURE OF ISOMERS)	98	Sphingomonas 2		Fungicide	0.906456	1	FALSE
DINOTEFURAN	50	Aeromonas 1	Neonicotinoid	Insecticide	0.999584	1	FALSE
DINOTEFURAN	50	Aeromonas 2	Neonicotinoid	Insecticide	1.02036	1	FALSE
DINOTEFURAN	50	Aeromonas 3	Neonicotinoid	Insecticide	1.04563	1	FALSE
DINOTEFURAN	50	Argrobacterium 1	Neonicotinoid	Insecticide	1.01523	1	FALSE
DINOTEFURAN	50	Arthrobacter 1	Neonicotinoid	Insecticide	1.00653	1	FALSE
DINOTEFURAN	50	Arthrobacter 2	Neonicotinoid	Insecticide	1.02981	1	FALSE
DINOTEFURAN	50	Arthrobacter 3	Neonicotinoid	Insecticide	0.997505	1	FALSE
DINOTEFURAN	50	Bacillus 1	Neonicotinoid	Insecticide	1.11229	0.999994	FALSE
DINOTEFURAN	50	Carnobacterium 1	Neonicotinoid	Insecticide	1.46085	0.999984	FALSE
DINOTEFURAN	50	Community 10	Neonicotinoid	Insecticide	0.953488	1	FALSE
DINOTEFURAN	50	Community 4	Neonicotinoid	Insecticide	1.0856	1	FALSE
DINOTEFURAN	50	Community 6	Neonicotinoid	Insecticide	1.00181	1	FALSE
DINOTEFURAN	50	Community 7	Neonicotinoid	Insecticide	1.00957	1	FALSE
DINOTEFURAN	50	Community 8	Neonicotinoid	Insecticide	1.03257	1	FALSE
DINOTEFURAN	50	Community 9	Neonicotinoid	Insecticide	1.03991	1	FALSE
DINOTEFURAN	50	Flavobacterium 1	Neonicotinoid	Insecticide	1.03842	1	FALSE
DINOTEFURAN	50	Flavobacterium 2	Neonicotinoid	Insecticide	1.01651	1	FALSE
DINOTEFURAN	50	Hymenobacter 1	Neonicotinoid	Insecticide	1.05699	1	FALSE
DINOTEFURAN	50	Microbacterium 1	Neonicotinoid	Insecticide	1.02345	1	FALSE
DINOTEFURAN	50	Neobacillus 1	Neonicotinoid	Insecticide	0.994012	1	FALSE
DINOTEFURAN	50	Oryzobacter 1	Neonicotinoid	Insecticide	0.957407	1	FALSE
DINOTEFURAN	50	Paenibacillus 1	Neonicotinoid	Insecticide	1.01137	1	FALSE
DINOTEFURAN	50	Prolinoborus 1	Neonicotinoid	Insecticide	0.955377	1	FALSE
DINOTEFURAN	50	Pseudomonas 1	Neonicotinoid	Insecticide	0.963339	1	FALSE
DINOTEFURAN	50	Pseudomonas 2	Neonicotinoid	Insecticide	0.983086	1	FALSE
DINOTEFURAN	50	Pseudomonas 3	Neonicotinoid	Insecticide	1.02508	1	FALSE
DINOTEFURAN	50	Pseudomonas 4	Neonicotinoid	Insecticide	1.02699	1	FALSE
DINOTEFURAN	50	Pseudomonas 5	Neonicotinoid	Insecticide	0.991864	1	FALSE
DINOTEFURAN	50	Pseudomonas 6	Neonicotinoid	Insecticide	1.05776	1	FALSE
DINOTEFURAN	50	Rhizobium 1	Neonicotinoid	Insecticide	0.91214	1	FALSE
DINOTEFURAN	50	Serratia 1	Neonicotinoid	Insecticide	1.00671	1	FALSE
DINOTEFURAN	50	Sphingomonas 2	Neonicotinoid	Insecticide	1.13552	1	FALSE
DITHIANON	51	Aeromonas 1	Naphthodithiin	Fungicide	0.851611	0.0967186	FALSE
DITHIANON	51	Aeromonas 2	Naphthodithiin	Fungicide	0.905239	0.277197	FALSE
DITHIANON	51	Aeromonas 3	Naphthodithiin	Fungicide	1.07204	0.999248	FALSE
DITHIANON	51	Argrobacterium 1	Naphthodithiin	Fungicide	1.09105	1	FALSE
DITHIANON	51	Arthrobacter 1	Naphthodithiin	Fungicide	0.649075	0.0105462	TRUE
DITHIANON	51	Arthrobacter 2	Naphthodithiin	Fungicide	0.1928	2.56999e-11	TRUE
DITHIANON	51	Arthrobacter 3	Naphthodithiin	Fungicide	0.557441	6.83873e-07	TRUE
DITHIANON	51	Bacillus 1	Naphthodithiin	Fungicide	0.970327	1	FALSE
DITHIANON	51	Carnobacterium 1	Naphthodithiin	Fungicide	0.61953	1	FALSE
DITHIANON	51	Community 10	Naphthodithiin	Fungicide	1.15898	1	FALSE
DITHIANON	51	Community 4	Naphthodithiin	Fungicide	1.12073	1	FALSE
DITHIANON	51	Community 6	Naphthodithiin	Fungicide	1.11674	1	FALSE
DITHIANON	51	Community 7	Naphthodithiin	Fungicide	1.06099	1	FALSE
DITHIANON	51	Community 8	Naphthodithiin	Fungicide	1.0622	1	FALSE
DITHIANON	51	Community 9	Naphthodithiin	Fungicide	1.09349	1	FALSE
DITHIANON	51	Flavobacterium 1	Naphthodithiin	Fungicide	0.358872	1.4988e-14	TRUE
DITHIANON	51	Flavobacterium 2	Naphthodithiin	Fungicide	1.04718	1	FALSE
DITHIANON	51	Hymenobacter 1	Naphthodithiin	Fungicide	0.709364	0.09267	FALSE
DITHIANON	51	Microbacterium 1	Naphthodithiin	Fungicide	0.965174	1	FALSE
DITHIANON	51	Neobacillus 1	Naphthodithiin	Fungicide	1.00378	1	FALSE
DITHIANON	51	Oryzobacter 1	Naphthodithiin	Fungicide	0.898497	1	FALSE
DITHIANON	51	Paenibacillus 1	Naphthodithiin	Fungicide	0.927735	1	FALSE
DITHIANON	51	Prolinoborus 1	Naphthodithiin	Fungicide	1.03485	1	FALSE
DITHIANON	51	Pseudomonas 1	Naphthodithiin	Fungicide	0.913139	1	FALSE
DITHIANON	51	Pseudomonas 2	Naphthodithiin	Fungicide	0.928865	0.202079	FALSE
DITHIANON	51	Pseudomonas 3	Naphthodithiin	Fungicide	0.887371	0.0145665	TRUE
DITHIANON	51	Pseudomonas 4	Naphthodithiin	Fungicide	1.06953	1	FALSE
DITHIANON	51	Pseudomonas 5	Naphthodithiin	Fungicide	0.962096	1	FALSE
DITHIANON	51	Pseudomonas 6	Naphthodithiin	Fungicide	0.885461	0.999348	FALSE
DITHIANON	51	Rhizobium 1	Naphthodithiin	Fungicide	1.00232	1	FALSE
DITHIANON	51	Serratia 1	Naphthodithiin	Fungicide	0.861982	0.0856359	FALSE
DITHIANON	51	Sphingomonas 2	Naphthodithiin	Fungicide	1.00533	1	FALSE
DIURON	52	Aeromonas 1	Arylurea	Herbicide	0.941746	1	FALSE
DIURON	52	Aeromonas 2	Arylurea	Herbicide	0.943289	1	FALSE
DIURON	52	Aeromonas 3	Arylurea	Herbicide	0.977397	1	FALSE
DIURON	52	Argrobacterium 1	Arylurea	Herbicide	0.86701	0.998972	FALSE
DIURON	52	Arthrobacter 1	Arylurea	Herbicide	0.944073	1	FALSE
DIURON	52	Arthrobacter 2	Arylurea	Herbicide	0.976942	1	FALSE
DIURON	52	Arthrobacter 3	Arylurea	Herbicide	0.947313	1	FALSE
DIURON	52	Bacillus 1	Arylurea	Herbicide	0.957558	1	FALSE
DIURON	52	Carnobacterium 1	Arylurea	Herbicide	0.948772	1	FALSE
DIURON	52	Community 10	Arylurea	Herbicide	1.04958	1	FALSE
DIURON	52	Community 4	Arylurea	Herbicide	1.0901	1	FALSE
DIURON	52	Community 6	Arylurea	Herbicide	1.02682	1	FALSE
DIURON	52	Community 7	Arylurea	Herbicide	1.22606	0.986017	FALSE
DIURON	52	Community 8	Arylurea	Herbicide	1.10619	0.999966	FALSE
DIURON	52	Community 9	Arylurea	Herbicide	1.03873	1	FALSE
DIURON	52	Flavobacterium 1	Arylurea	Herbicide	0.998519	1	FALSE
DIURON	52	Flavobacterium 2	Arylurea	Herbicide	0.960505	1	FALSE
DIURON	52	Hymenobacter 1	Arylurea	Herbicide	1.01695	1	FALSE
DIURON	52	Microbacterium 1	Arylurea	Herbicide	1.02963	1	FALSE
DIURON	52	Neobacillus 1	Arylurea	Herbicide	0.899442	1	FALSE
DIURON	52	Oryzobacter 1	Arylurea	Herbicide	1.13178	0.998768	FALSE
DIURON	52	Paenibacillus 1	Arylurea	Herbicide	0.882996	0.99985	FALSE
DIURON	52	Prolinoborus 1	Arylurea	Herbicide	0.956879	1	FALSE
DIURON	52	Pseudomonas 1	Arylurea	Herbicide	1.0252	1	FALSE
DIURON	52	Pseudomonas 2	Arylurea	Herbicide	0.987678	1	FALSE
DIURON	52	Pseudomonas 3	Arylurea	Herbicide	1.02231	1	FALSE
DIURON	52	Pseudomonas 4	Arylurea	Herbicide	0.939034	1	FALSE
DIURON	52	Pseudomonas 5	Arylurea	Herbicide	1.02134	1	FALSE
DIURON	52	Pseudomonas 6	Arylurea	Herbicide	1.06744	1	FALSE
DIURON	52	Rhizobium 1	Arylurea	Herbicide	1.18916	1	FALSE
DIURON	52	Serratia 1	Arylurea	Herbicide	0.941975	0.999997	FALSE
DIURON	52	Sphingomonas 2	Arylurea	Herbicide	1.03703	1	FALSE
DODIN	161	Aeromonas 1		Fungicide	0.93951	0.999996	FALSE
DODIN	161	Aeromonas 2		Fungicide	0.927951	0.855466	FALSE
DODIN	161	Aeromonas 3		Fungicide	0.970442	1	FALSE
DODIN	161	Argrobacterium 1		Fungicide	0.233494	0	TRUE
DODIN	161	Arthrobacter 1		Fungicide	0.00650454	0	TRUE
DODIN	161	Arthrobacter 2		Fungicide	0.0038868	0	TRUE
DODIN	161	Arthrobacter 3		Fungicide	0.00629766	0	TRUE
DODIN	161	Bacillus 1		Fungicide	0.69053	0.00487643	TRUE
DODIN	161	Carnobacterium 1		Fungicide	0.0113989	0.00706693	TRUE
DODIN	161	Community 10		Fungicide	0.504977	0.0074566	TRUE
DODIN	161	Community 4		Fungicide	0.500774	0.000217985	TRUE
DODIN	161	Community 6		Fungicide	0.407264	9.20649e-08	TRUE
DODIN	161	Community 7		Fungicide	0.992526	1	FALSE
DODIN	161	Community 8		Fungicide	0.787933	0.905309	FALSE
DODIN	161	Community 9		Fungicide	0.294464	2.43934e-09	TRUE
DODIN	161	Flavobacterium 1		Fungicide	0.00293777	0	TRUE
DODIN	161	Flavobacterium 2		Fungicide	0.832405	0.527202	FALSE
DODIN	161	Hymenobacter 1		Fungicide	0.00418238	0	TRUE
DODIN	161	Microbacterium 1		Fungicide	0.881079	0.245714	FALSE
DODIN	161	Neobacillus 1		Fungicide	0.980486	1	FALSE
DODIN	161	Oryzobacter 1		Fungicide	0.00314828	0	TRUE
DODIN	161	Paenibacillus 1		Fungicide	0.893353	1	FALSE
DODIN	161	Prolinoborus 1		Fungicide	0.00812659	0	TRUE
DODIN	161	Pseudomonas 1		Fungicide	1.05291	1	FALSE
DODIN	161	Pseudomonas 2		Fungicide	0.940091	0.546738	FALSE
DODIN	161	Pseudomonas 3		Fungicide	0.901907	0.0802347	FALSE
DODIN	161	Pseudomonas 4		Fungicide	0.846544	0.0278057	TRUE
DODIN	161	Pseudomonas 5		Fungicide	0.904182	0.849677	FALSE
DODIN	161	Pseudomonas 6		Fungicide	0.92207	1	FALSE
DODIN	161	Rhizobium 1		Fungicide	0.00569382	4.8744e-09	TRUE
DODIN	161	Serratia 1		Fungicide	0.00140933	0	TRUE
DODIN	161	Sphingomonas 2		Fungicide	0.00500947	1.11022e-16	TRUE
EMAMECTIN BENZOATE	160	Aeromonas 1		Insecticide	1.08207	1	FALSE
EMAMECTIN BENZOATE	160	Aeromonas 2		Insecticide	0.922562	0.73206	FALSE
EMAMECTIN BENZOATE	160	Aeromonas 3		Insecticide	0.979226	1	FALSE
EMAMECTIN BENZOATE	160	Argrobacterium 1		Insecticide	1.11306	1	FALSE
EMAMECTIN BENZOATE	160	Arthrobacter 1		Insecticide	0.108203	0	TRUE
EMAMECTIN BENZOATE	160	Arthrobacter 2		Insecticide	0.00327545	1.11022e-16	TRUE
EMAMECTIN BENZOATE	160	Arthrobacter 3		Insecticide	0.324247	4.32987e-15	TRUE
EMAMECTIN BENZOATE	160	Bacillus 1		Insecticide	0.927931	1	FALSE
EMAMECTIN BENZOATE	160	Carnobacterium 1		Insecticide	0.608729	0.999996	FALSE
EMAMECTIN BENZOATE	160	Community 10		Insecticide	0.899667	1	FALSE
EMAMECTIN BENZOATE	160	Community 4		Insecticide	0.787058	0.973229	FALSE
EMAMECTIN BENZOATE	160	Community 6		Insecticide	0.508554	3.14587e-05	TRUE
EMAMECTIN BENZOATE	160	Community 7		Insecticide	0.975833	1	FALSE
EMAMECTIN BENZOATE	160	Community 8		Insecticide	0.951658	1	FALSE
EMAMECTIN BENZOATE	160	Community 9		Insecticide	0.403759	1.43635e-06	TRUE
EMAMECTIN BENZOATE	160	Flavobacterium 1		Insecticide	0.0154135	0	TRUE
EMAMECTIN BENZOATE	160	Flavobacterium 2		Insecticide	0.832415	0.44529	FALSE
EMAMECTIN BENZOATE	160	Hymenobacter 1		Insecticide	0.35592	3.04643e-09	TRUE
EMAMECTIN BENZOATE	160	Microbacterium 1		Insecticide	1.03745	1	FALSE
EMAMECTIN BENZOATE	160	Neobacillus 1		Insecticide	0.894454	0.998088	FALSE
EMAMECTIN BENZOATE	160	Oryzobacter 1		Insecticide	0.00218213	0	TRUE
EMAMECTIN BENZOATE	160	Paenibacillus 1		Insecticide	0.00609527	0	TRUE
EMAMECTIN BENZOATE	160	Prolinoborus 1		Insecticide	0.604759	1.05796e-09	TRUE
EMAMECTIN BENZOATE	160	Pseudomonas 1		Insecticide	0.957452	1	FALSE
EMAMECTIN BENZOATE	160	Pseudomonas 2		Insecticide	0.971415	0.999995	FALSE
EMAMECTIN BENZOATE	160	Pseudomonas 3		Insecticide	1.08233	0.996058	FALSE
EMAMECTIN BENZOATE	160	Pseudomonas 4		Insecticide	0.980197	1	FALSE
EMAMECTIN BENZOATE	160	Pseudomonas 5		Insecticide	1.1621	0.00625268	TRUE
EMAMECTIN BENZOATE	160	Pseudomonas 6		Insecticide	1.18723	0.841794	FALSE
EMAMECTIN BENZOATE	160	Rhizobium 1		Insecticide	0.799619	1	FALSE
EMAMECTIN BENZOATE	160	Serratia 1		Insecticide	1.1641	0.00140094	TRUE
EMAMECTIN BENZOATE	160	Sphingomonas 2		Insecticide	0.372866	7.87314e-07	TRUE
EPOXICONAZOLE	53	Aeromonas 1	Azole	Fungicide	0.94629	1	FALSE
EPOXICONAZOLE	53	Aeromonas 2	Azole	Fungicide	0.978581	1	FALSE
EPOXICONAZOLE	53	Aeromonas 3	Azole	Fungicide	0.973834	1	FALSE
EPOXICONAZOLE	53	Argrobacterium 1	Azole	Fungicide	0.985276	1	FALSE
EPOXICONAZOLE	53	Arthrobacter 1	Azole	Fungicide	0.882787	1	FALSE
EPOXICONAZOLE	53	Arthrobacter 2	Azole	Fungicide	0.947278	1	FALSE
EPOXICONAZOLE	53	Arthrobacter 3	Azole	Fungicide	0.856174	0.966135	FALSE
EPOXICONAZOLE	53	Bacillus 1	Azole	Fungicide	0.993824	1	FALSE
EPOXICONAZOLE	53	Carnobacterium 1	Azole	Fungicide	0.995076	1	FALSE
EPOXICONAZOLE	53	Community 10	Azole	Fungicide	0.961558	1	FALSE
EPOXICONAZOLE	53	Community 4	Azole	Fungicide	0.965395	1	FALSE
EPOXICONAZOLE	53	Community 6	Azole	Fungicide	1.04931	1	FALSE
EPOXICONAZOLE	53	Community 7	Azole	Fungicide	1.15304	1	FALSE
EPOXICONAZOLE	53	Community 8	Azole	Fungicide	1.04447	1	FALSE
EPOXICONAZOLE	53	Community 9	Azole	Fungicide	0.984333	1	FALSE
[truncated: 3,377 more rows]

## Sheet: chemical-metadata
Chemical	Product..common.name.	Chemical.Family	Target	Specific.Target	Compound Class	Order Number	Acaricide	Insecticide	Herbicide	Fungicide	Bactericide	Molluscicide	Nematicide	Algicide
2,4-D; 2,4-DICHLOROPHENOXYACETIC ACID	2,4-D		Herbicide	Broadleaf weeds	pesticide	31518-250MG	FALSE	FALSE	TRUE	FALSE	FALSE	FALSE	FALSE	FALSE
2-HYDROXYBIPHENYL	2-Phenylphenol, Dowicide, Torsite, Fungal, Preventol, Nipacide		Fungicide		pesticide	45529-250MG	FALSE	FALSE	FALSE	TRUE	FALSE	FALSE	FALSE	FALSE
S-METOLACHLOR			Herbicide	Grasses	pesticide	33859-100MG-R	FALSE	FALSE	TRUE	FALSE	FALSE	FALSE	FALSE	FALSE
ABAMECTIN		Avermectin	Insecticide	Insects, mites, nematodes	pesticide	31732-100MG	TRUE	TRUE	FALSE	FALSE	FALSE	FALSE	TRUE	FALSE
ACEPHATE			Insecticide	Aphids, leaf miners, caterpillars, sawflies, thrips, and spider mites	pesticide	45315-250MG	FALSE	TRUE	FALSE	FALSE	FALSE	FALSE	FALSE	FALSE
ACETAMIPRID; N-(6-CHLORO-3-PYRIDYLMETHYL)-N-CYANO-N-METHYLACETAMIDINE	Assail, Chipco	Neonicotinoid	Insecticide	Sucking insects, fruit flies, fleas	pesticide	51625-50MG	FALSE	TRUE	FALSE	FALSE	FALSE	FALSE	FALSE	FALSE
ACETOCHLOR	Acenit, Keystone, Guardian, Harness, Relay, Sacemid, Surpass, Top-Hand, Trophy and Winner	Chloroacetanilides	Herbicide		pesticide	33379-100MG	FALSE	FALSE	TRUE	FALSE	FALSE	FALSE	FALSE	FALSE
ACLONIFEN		Nitrophenyl ether	Herbicide		pesticide	36792-50MG-R	FALSE	FALSE	TRUE	FALSE	FALSE	FALSE	FALSE	FALSE
AMETOCTRADIN		Triazolopyrimidine	Fungicide	Blight, downey mildew	pesticide	32461-50MG	FALSE	FALSE	FALSE	TRUE	FALSE	FALSE	FALSE	FALSE
AMITRAZ; NSC 324552			Insecticide, Acaricide	mites	pesticide	45323-250MG	TRUE	TRUE	FALSE	FALSE	FALSE	FALSE	FALSE	FALSE
ATRAZINE		Triazine	Herbicide	Broadleaf and grassy weeds	pesticide	45330-250MG-R	FALSE	FALSE	TRUE	FALSE	FALSE	FALSE	FALSE	FALSE
AZOXYSTROBIN	Amistar		Fungicide		pesticide	31697-100MG	FALSE	FALSE	FALSE	TRUE	FALSE	FALSE	FALSE	FALSE
BENOXACOR			Herbicide safener		pesticide	46001-50MG	FALSE	FALSE	FALSE	FALSE	FALSE	FALSE	FALSE	FALSE
BENTAZON		Thiadiazine	Herbicide		pesticide	32052-250MG	FALSE	FALSE	TRUE	FALSE	FALSE	FALSE	FALSE	FALSE
BIFENAZATE			Insecticide, Acaricide	Mites	pesticide	32504-50MG	TRUE	FALSE	FALSE	FALSE	FALSE	FALSE	FALSE	FALSE
BIXAFEN		Pyrazoles	Fungicide		pesticide	32581-100MG	FALSE	FALSE	FALSE	TRUE	FALSE	FALSE	FALSE	FALSE
BOSCALID		Carboximide	Fungicide		pesticide	33875-100MG-R	FALSE	FALSE	FALSE	TRUE	FALSE	FALSE	FALSE	FALSE
BROMOXYNIL		Nitrile herbicide	Herbicide	Broadleaf weeds	pesticide	45355-250MG	FALSE	FALSE	TRUE	FALSE	FALSE	FALSE	FALSE	FALSE
BUPIRIMATE	Nimrod and Roseclear 2	Pyrimidine sulfamates	Fungicide		pesticide	31510-250MG	FALSE	FALSE	FALSE	TRUE	FALSE	FALSE	FALSE	FALSE
BUPROFEZIN			Insecticide	mealybugs, leafhoppers and whitefly	pesticide	37886-100MG	FALSE	TRUE	FALSE	FALSE	FALSE	FALSE	FALSE	FALSE
CAPTAN		Phthalimide	Fungicide		pesticide	32054-250MG	FALSE	FALSE	FALSE	TRUE	FALSE	FALSE	FALSE	FALSE
CARBARYL		Carbamate	Insecticide, Acaricide		pesticide	32055-250MG	TRUE	TRUE	FALSE	FALSE	FALSE	FALSE	FALSE	FALSE
CARBENDAZIM		Benzimidazole	Fungicide		pesticide	45368-250MG	FALSE	FALSE	FALSE	TRUE	FALSE	FALSE	FALSE	FALSE
CARBOSULFAN		Carbamate	Insecticide		pesticide	32005-100MG	FALSE	TRUE	FALSE	FALSE	FALSE	FALSE	TRUE	FALSE
CHLORANTRANILIPROL		Ryanoid	Insecticide	Lepidoptera (moth), Coleoptera (beetle), Diptera (fly), and Isoptera (termite)	pesticide	32510-25MG	FALSE	TRUE	FALSE	FALSE	FALSE	FALSE	FALSE	FALSE
CHLORDECON; KEPONE		Organochlorine	Insecticide		pesticide	45379-25MG	FALSE	TRUE	FALSE	FALSE	FALSE	FALSE	FALSE	FALSE
CHLORFENAPYR		Halogenated pyrroles	Pro-insecticide		pesticide	37913-100MG-R	TRUE	TRUE	FALSE	FALSE	FALSE	FALSE	FALSE	FALSE
CHLOROTHALONIL	Bravo, Echo, and Daconil		Fungicide		pesticide	36791-250MG	FALSE	FALSE	FALSE	TRUE	FALSE	FALSE	FALSE	FALSE
CHLORPROPHAM	CIPC		Herbicide		pesticide	45393-250MG	FALSE	FALSE	TRUE	FALSE	FALSE	FALSE	FALSE	FALSE
CHLORPYRIPHOS		Organophosphate	Insecticide	Insects, worms	pesticide	45395-100MG	TRUE	TRUE	FALSE	FALSE	FALSE	FALSE	TRUE	FALSE
CHLORPYRIPHOS-METHYL		Organophosphate	Insecticide	Insects, worms	pesticide	45396-250MG	FALSE	TRUE	FALSE	FALSE	FALSE	FALSE	FALSE	FALSE
CLETHODIM (MIXTURE OF ISOMERS)		Cyclohexanedione	Herbicide	Grasses	pesticide	34190-50MG	FALSE	FALSE	TRUE	FALSE	FALSE	FALSE	FALSE	FALSE
CLOMAZONE	Command, Commence		Herbicide	Broadleaf weeds	pesticide	46120-100MG-R	FALSE	FALSE	TRUE	FALSE	FALSE	FALSE	FALSE	FALSE
CLOSANTEL		Halogenated salicylanilide	Parasiticide	Flukes, nematodes, arthropods	pesticide	34093-100MG	TRUE	TRUE	FALSE	FALSE	FALSE	FALSE	FALSE	FALSE
CLOTHIANIDIN		Neonicotinoid	Insecticide		pesticide	33589-100MG	FALSE	TRUE	FALSE	FALSE	FALSE	FALSE	FALSE	FALSE
CYANTRANILIPROLE		Ryanoid	Insecticide		pesticide	32372-25MG	FALSE	TRUE	FALSE	FALSE	FALSE	FALSE	FALSE	FALSE
BAYTHROID (MIXTURE OF ISOMERS)		Pyrethroid	Insecticide		pesticide	33738-250MG	FALSE	TRUE	FALSE	FALSE	FALSE	FALSE	FALSE	FALSE
CYMOXANIL		Ureas	Fungicide		pesticide	34326-100MG	FALSE	FALSE	FALSE	TRUE	FALSE	FALSE	FALSE	FALSE
CYPROCONAZOL (MIXTURE OF DIASTEREOISOMER)		Azole	Fungicide		pesticide	46068-100MG	FALSE	FALSE	FALSE	TRUE	FALSE	FALSE	FALSE	FALSE
CYPRODINIL		Anilinopyrimidine	Fungicide		pesticide	34389-100MG	FALSE	FALSE	FALSE	TRUE	FALSE	FALSE	FALSE	FALSE
DELTAMETHRIN		Pyrethroid	Insecticide	Malaria vectors	pesticide	45423-250MG	FALSE	TRUE	FALSE	FALSE	FALSE	FALSE	FALSE	FALSE
DIAZINON		Organophosphate	Insecticide	Cockroaches, silverfish, ants, and fleas	pesticide	45428-250MG	TRUE	TRUE	FALSE	FALSE	FALSE	FALSE	FALSE	FALSE
DICAMBA	Dianat, Banvel, Diablo, Oracle and Vanquish		Herbicide		pesticide	45430-250MG	FALSE	FALSE	TRUE	FALSE	FALSE	FALSE	FALSE	FALSE
DICHLOROPHEN			Multi-target	Fungicide, herbicide, bactericide, algicide, anticestodal	pesticide	35992-250MG	FALSE	FALSE	FALSE	TRUE	TRUE	FALSE	FALSE	TRUE
DIFENOCONAZOL		Triazole	Fungicide		pesticide	36531-250MG	FALSE	FALSE	FALSE	TRUE	FALSE	FALSE	FALSE	FALSE
DIFLUBENZURON		Benzoylurea	Insecticide		pesticide	45446-250MG	FALSE	TRUE	FALSE	FALSE	FALSE	FALSE	FALSE	FALSE
DIFLUFENICAN			Herbicide	Broadleaf and grassy weeds	pesticide	45751-100MG	FALSE	FALSE	TRUE	FALSE	FALSE	FALSE	FALSE	FALSE
DIMETHENAMID			Herbicide		pesticide	31726-100MG	FALSE	FALSE	TRUE	FALSE	FALSE	FALSE	FALSE	FALSE
DIMETHOATE	preparation B-58	Organophosphate	Insecticide, Acaricide		pesticide	45449-100MG	TRUE	TRUE	FALSE	FALSE	FALSE	FALSE	TRUE	FALSE
DINOTEFURAN		Neonicotinoid	Insecticide		pesticide	32499-50MG	FALSE	TRUE	FALSE	FALSE	FALSE	FALSE	FALSE	FALSE
DITHIANON		Naphthodithiin	Fungicide		pesticide	45462-250MG	FALSE	FALSE	FALSE	TRUE	FALSE	FALSE	FALSE	FALSE
DIURON	DCMU	Arylurea	Herbicide		pesticide	45463-250MG	FALSE	FALSE	TRUE	FALSE	FALSE	FALSE	FALSE	TRUE
EPOXICONAZOLE		Azole	Fungicide		pesticide	36848-100MG	FALSE	FALSE	FALSE	TRUE	FALSE	FALSE	FALSE	FALSE
ETONFENPROX		Pyrethroid	Insecticide		pesticide	34094-100MG	FALSE	TRUE	FALSE	FALSE	FALSE	FALSE	FALSE	FALSE
FENAZAFLOR			Insecticide, Acaricide	Spider mites	pesticide	36504-100MG	TRUE	TRUE	FALSE	FALSE	FALSE	FALSE	FALSE	FALSE
FENBUCONAZOL		Triazole	Fungicide		pesticide	31654-100MG	FALSE	FALSE	FALSE	TRUE	FALSE	FALSE	FALSE	FALSE
FENHEXAMID		Hydroxyanilide	Fungicide		pesticide	31713-100MG	FALSE	FALSE	FALSE	TRUE	FALSE	FALSE	FALSE	FALSE
FENOBUCARB	BPMC	Carbamate	Insecticide	Hemiptera	pesticide	45488-250MG	FALSE	TRUE	FALSE	FALSE	FALSE	FALSE	FALSE	FALSE
FENOXAPROP RACEMATE			Herbicide		pesticide	36849-100MG-R	FALSE	FALSE	TRUE	FALSE	FALSE	FALSE	FALSE	FALSE
FENPROPATHRIN	Danitol, Meothrin, Tame	Pyrethroid	Insecticide		pesticide	31223-250MG	TRUE	TRUE	FALSE	FALSE	FALSE	FALSE	FALSE	FALSE
FENPYROXIMATE		Pyrazoles	Insecticide, Acaricide		pesticide	31684-100MG	TRUE	FALSE	FALSE	FALSE	FALSE	FALSE	FALSE	FALSE
FENTHION		Organophosphate	Insecticide		pesticide	36552-250MG	FALSE	TRUE	FALSE	FALSE	FALSE	FALSE	FALSE	FALSE
FIPRONIL		Phenylpyrazole	Insecticide		pesticide	46451-100MG	TRUE	TRUE	FALSE	FALSE	FALSE	FALSE	FALSE	FALSE
FLONICAMID		Pyridine	Insecticide	aphids, whiteflies, and thrips	pesticide	32509-25MG	FALSE	TRUE	FALSE	FALSE	FALSE	FALSE	FALSE	FALSE
FLORASULAM		Triazolopyrimidine sulfonanilide	Herbicide		pesticide	32586-50MG	FALSE	FALSE	TRUE	FALSE	FALSE	FALSE	FALSE	FALSE
FLUAZINAM		Diarylamine	Fungicide		pesticide	34095-100MG	FALSE	FALSE	FALSE	TRUE	FALSE	FALSE	FALSE	FALSE
FLUBENDIAMID		Ryanoid	Insecticide		pesticide	32801-100MG	FALSE	TRUE	FALSE	FALSE	FALSE	FALSE	FALSE	FALSE
FLUDIOXONIL			Fungicide		pesticide	46102-100MG-R	FALSE	FALSE	FALSE	TRUE	FALSE	FALSE	FALSE	FALSE
FLUFENACET		Oxyacetanilide	Herbicide		pesticide	31718-100MG	FALSE	FALSE	TRUE	FALSE	FALSE	FALSE	FALSE	FALSE
FLUMIOXAZIN			Herbicide		pesticide	32525-100MG	FALSE	FALSE	TRUE	FALSE	FALSE	FALSE	FALSE	FALSE
FLUOPICOLIDE		Acylpicolide	Fungicide		pesticide	41132-100MG	FALSE	FALSE	FALSE	TRUE	FALSE	FALSE	FALSE	FALSE
FLUOPYRAM			Multi-target	Fungicide, nematicide	pesticide	32462-50MG	FALSE	FALSE	FALSE	TRUE	FALSE	FALSE	TRUE	FALSE
FLUPYRADIFURONE		Butenolide	Insecticide		pesticide	37050-100MG	FALSE	TRUE	FALSE	FALSE	FALSE	FALSE	FALSE	FALSE
FLUROXYPYR		Auxin	Herbicide		pesticide	45758-100MG-R	FALSE	FALSE	TRUE	FALSE	FALSE	FALSE	FALSE	FALSE
FLUTRIAFOL			Fungicide		pesticide	34344-100MG	FALSE	FALSE	FALSE	TRUE	FALSE	FALSE	FALSE	FALSE
FLUXAPYROXAD		Pyrazole-carboxamide	Fungicide		pesticide	37047-100MG	FALSE	FALSE	FALSE	TRUE	FALSE	FALSE	FALSE	FALSE
FOLPET		Phthalimide	Fungicide		pesticide	32057-250MG	FALSE	FALSE	FALSE	TRUE	FALSE	FALSE	FALSE	FALSE
FOMESAFEN		Nitrophenyl ether	Herbicide		pesticide	46325-100MG-R	FALSE	FALSE	TRUE	FALSE	FALSE	FALSE	FALSE	FALSE
GLYPHOSATE		Organophosphate	Herbicide		pesticide	45521-250MG	FALSE	FALSE	TRUE	FALSE	FALSE	FALSE	FALSE	FALSE
HALOXYFOP		Pyridine	Herbicide		pesticide	45817-100MG	FALSE	FALSE	TRUE	FALSE	FALSE	FALSE	FALSE	FALSE
HEXACHLOROPHENE	Nabac	Organochlorine	Multi-target	Fungicide, plant bactericide, and acaricide	pesticide	45526-250MG	TRUE	FALSE	FALSE	TRUE	TRUE	FALSE	FALSE	FALSE
HEXYTHIAZOX			Insecticide, Acaricide	Mites, mite eggs	pesticide	33365-100MG	TRUE	FALSE	FALSE	FALSE	FALSE	FALSE	FALSE	FALSE
IMAZALIL	Freshgard, Fungaflor, and Nuzone		Fungicide		pesticide	32007-100MG	FALSE	FALSE	FALSE	TRUE	FALSE	FALSE	FALSE	FALSE
IMAZAMOX			Herbicide		pesticide	34227-100MG	FALSE	FALSE	TRUE	FALSE	FALSE	FALSE	FALSE	FALSE
IMAZETHAPYR			Herbicide	Broadleaf and grassy weeds	pesticide	37923-100MG-R	FALSE	FALSE	TRUE	FALSE	FALSE	FALSE	FALSE	FALSE
IMIDACLOPRID		Neonicotinoid	Insecticide		pesticide	37894-100MG	FALSE	TRUE	FALSE	FALSE	FALSE	FALSE	FALSE	FALSE
INDOXACARB		Oxadiazine	Insecticide	Lepidoptera	pesticide	33969-25MG-R	FALSE	TRUE	FALSE	FALSE	FALSE	FALSE	FALSE	FALSE
IPRODION		Hydantoin	Multi-target	Fungicide, nematicide	pesticide	36132-100MG	FALSE	FALSE	FALSE	TRUE	FALSE	FALSE	FALSE	FALSE
IPROVALICARB			Fungicide	Oomycetes	pesticide	33431-100MG-R	FALSE	FALSE	FALSE	TRUE	FALSE	FALSE	FALSE	FALSE
ISOPROTHIOLANE			Multi-target	Insecticide, Fungicide	pesticide	76547-50MG	FALSE	TRUE	FALSE	TRUE	FALSE	FALSE	FALSE	FALSE
ISOXAFLUTOLE			Herbicide		pesticide	46437-100MG	FALSE	FALSE	TRUE	FALSE	FALSE	FALSE	FALSE	FALSE
BIFENTHRIN		Pyrethroid	Insecticide		pesticide	34314-100MG	FALSE	TRUE	FALSE	FALSE	FALSE	FALSE	FALSE	FALSE
LAMBDA-CYHALOTHRIN		Pyrethroid	Insecticide		pesticide	31058-100MG	FALSE	TRUE	FALSE	FALSE	FALSE	FALSE	FALSE	FALSE
LINURON		Ureas	Herbicide		pesticide	36141-100MG	FALSE	FALSE	TRUE	FALSE	FALSE	FALSE	FALSE	FALSE
MALATHION		Organophosphate	Insecticide, Acaricide		pesticide	36143-100MG	TRUE	TRUE	FALSE	FALSE	FALSE	FALSE	FALSE	FALSE
MANCOZEB		Dithiocarbamate	Fungicide		pesticide	45553-100MG	FALSE	FALSE	FALSE	TRUE	FALSE	FALSE	FALSE	FALSE
MANDIPROPAMID		Mandelamide	Fungicide		pesticide	32805-100MG	FALSE	FALSE	FALSE	TRUE	FALSE	FALSE	FALSE	FALSE
DINOCAP (MIXTURE OF ISOMERS)			Fungicide	Fungicide, Acaricide	pesticide	45452-100MG	FALSE	FALSE	FALSE	TRUE	FALSE	FALSE	FALSE	FALSE
MESOTRION	Callisto, Tenacity		Herbicide		pesticide	33855-100MG-R	FALSE	FALSE	TRUE	FALSE	FALSE	FALSE	FALSE	FALSE
METALAXYL		Acylalanine	Fungicide		pesticide	32012-100MG	FALSE	FALSE	FALSE	TRUE	FALSE	FALSE	FALSE	FALSE
METALAXYL-M		Acylalanine	Fungicide		pesticide	32808-100MG	FALSE	FALSE	FALSE	TRUE	FALSE	FALSE	FALSE	FALSE
METAMITRON		Triazinone	Herbicide		pesticide	36154-100MG	FALSE	FALSE	TRUE	FALSE	FALSE	FALSE	FALSE	FALSE
METHAMIDOPHOS		Organophosphate	Insecticide, Acaricide		pesticide	33395-100MG	TRUE	TRUE	FALSE	FALSE	FALSE	FALSE	FALSE	FALSE
METHOMYL		Carbamate	Insecticide		pesticide	36159-100MG	FALSE	TRUE	FALSE	FALSE	FALSE	FALSE	FALSE	FALSE
METHOXYFENOZIDE			Insecticide		pesticide	32507-50MG	FALSE	TRUE	FALSE	FALSE	FALSE	FALSE	FALSE	FALSE
METRAFENONE		Benzophenone	Fungicide		pesticide	32964-100MG	FALSE	FALSE	FALSE	TRUE	FALSE	FALSE	FALSE	FALSE
METRIBUZIN			Herbicide		pesticide	36165-100MG	FALSE	FALSE	TRUE	FALSE	FALSE	FALSE	FALSE	FALSE
MONOCROTOPHOS		Organophosphate	Insecticide		pesticide	36173-100MG	TRUE	TRUE	FALSE	FALSE	FALSE	FALSE	FALSE	FALSE
MONOSULTAP			Insecticide		pesticide	32811-100MG	FALSE	TRUE	FALSE	FALSE	FALSE	FALSE	FALSE	FALSE
MYCLOBUTANIL		Triazole	Fungicide		pesticide	34360-100MG	FALSE	FALSE	FALSE	TRUE	FALSE	FALSE	FALSE	FALSE
NICOSULFURON		Sulfonylurea	Herbicide		pesticide	34210-100MG-R	FALSE	FALSE	TRUE	FALSE	FALSE	FALSE	FALSE	FALSE
NOVALURON		Benzoylurea	Insecticide		pesticide	32419-25MG	FALSE	TRUE	FALSE	FALSE	FALSE	FALSE	FALSE	FALSE
OXYFLUORFEN	Goal, Galigan		Herbicide	Broadleaf and grassy weeds	pesticide	35031-100MG	FALSE	FALSE	TRUE	FALSE	FALSE	FALSE	FALSE	TRUE
PENCONAZOL		Triazole	Fungicide		pesticide	36189-100MG	FALSE	FALSE	FALSE	TRUE	FALSE	FALSE	FALSE	FALSE
PENDIMETHALIN		Dinitroaniline	Herbicide		pesticide	36191-100MG	FALSE	FALSE	TRUE	FALSE	FALSE	FALSE	FALSE	FALSE
PENTHIOPYRAD			Fungicide		pesticide	32064-25MG	FALSE	FALSE	FALSE	TRUE	FALSE	FALSE	FALSE	FALSE
PHOSMET		Organophosphate	Insecticide		pesticide	36195-100MG	TRUE	TRUE	FALSE	FALSE	FALSE	FALSE	FALSE	FALSE
PICOXYSTROBIN		Eonate ester	Fungicide		pesticide	33658-100MG-R	FALSE	FALSE	FALSE	TRUE	FALSE	FALSE	FALSE	FALSE
PINOXADEN		Phenylpyrazolin	Herbicide	Grasses	pesticide	32821-25MG	FALSE	FALSE	TRUE	FALSE	FALSE	FALSE	FALSE	FALSE
PIPERONYL BUTOXIDE	PBO		Synergist	Enhances the potency of certain pesticides such as carbamates, pyrethrins, pyrethroids, and rotenone	pesticide	45626-100MG	FALSE	FALSE	FALSE	FALSE	FALSE	FALSE	FALSE	FALSE
PIRIMICARB		Carbamate	Insecticide	Aphids	pesticide	45627-250MG	FALSE	TRUE	FALSE	FALSE	FALSE	FALSE	FALSE	FALSE
PIRIMIPHOS-METHYL		Phosphorothioate	Insecticide		pesticide	32058-250MG	TRUE	TRUE	FALSE	FALSE	FALSE	FALSE	FALSE	FALSE
PROCHLORAZ		Imidazole	Fungicide		pesticide	45631-250MG	FALSE	FALSE	FALSE	TRUE	FALSE	FALSE	FALSE	FALSE
PROFENOFOS		Organophosphate	Insecticide		pesticide	45632-250MG	FALSE	TRUE	FALSE	FALSE	FALSE	FALSE	FALSE	FALSE
PROMETRYN		Triazine	Herbicide		pesticide	45636-50MG	FALSE	FALSE	TRUE	FALSE	FALSE	FALSE	FALSE	FALSE
PROPAMOCARB			Fungicide	Oomycetes	pesticide	45638-250MG	FALSE	FALSE	FALSE	TRUE	FALSE	FALSE	FALSE	FALSE
PROPANIL			Herbicide		pesticide	45639-250MG	FALSE	FALSE	TRUE	FALSE	FALSE	FALSE	FALSE	FALSE
PROPICONAZOLE		Triazole	Fungicide		pesticide	45642-250MG	FALSE	FALSE	FALSE	TRUE	FALSE	FALSE	FALSE	FALSE
PROSULFOCARB			Herbicide		pesticide	31141-250MG	FALSE	FALSE	TRUE	FALSE	FALSE	FALSE	FALSE	FALSE
PROTHIOCONAZOLE		Triazole	Fungicide		pesticide	34232-100MG	FALSE	FALSE	FALSE	TRUE	FALSE	FALSE	FALSE	FALSE
PYMETROZIN		Triazine	Insecticide		pesticide	46119-250MG-R	FALSE	TRUE	FALSE	FALSE	FALSE	FALSE	FALSE	FALSE
PYRACLOSTROBIN		Strobilurin	Fungicide		pesticide	33696-100MG-R	FALSE	FALSE	FALSE	TRUE	FALSE	FALSE	FALSE	FALSE
PYRIDABEN		Organochlorine	Insecticide, Acaricide		pesticide	46047-25MG-R	TRUE	TRUE	FALSE	FALSE	FALSE	FALSE	FALSE	FALSE
PYRIMETHANIL			Fungicide		pesticide	31577-250MG	FALSE	FALSE	FALSE	TRUE	FALSE	FALSE	FALSE	FALSE
PYRIPROXIFEN			Insecticide		pesticide	34174-100MG	FALSE	TRUE	FALSE	FALSE	FALSE	FALSE	FALSE	FALSE
QUINOXYFEN		Quinoline	Fungicide		pesticide	46439-100MG	FALSE	FALSE	FALSE	TRUE	FALSE	FALSE	FALSE	FALSE
SAFLUFENACIL		Pyrimidinedione	Herbicide		pesticide	32435-100MG	FALSE	FALSE	TRUE	FALSE	FALSE	FALSE	FALSE	FALSE
SPINOSAD (MIXTURE OF SPINOSYN A UND D)			Insecticide		pesticide	33706-50MG	FALSE	TRUE	FALSE	FALSE	FALSE	FALSE	FALSE	FALSE
SPIRODICLOFEN			Insecticide, Acaricide		pesticide	33654-100MG-R	TRUE	TRUE	FALSE	FALSE	FALSE	FALSE	FALSE	FALSE
SPIROMESIFEN			Insecticide		pesticide	33599-100MG	TRUE	TRUE	FALSE	FALSE	FALSE	FALSE	FALSE	FALSE
SPIROTETRAMAT		Keto-enol	Insecticide		pesticide	32713-100MG	FALSE	TRUE	FALSE	FALSE	FALSE	FALSE	FALSE	FALSE
SULFUR			Multi-target	Insecticide, fungicide and rodenticide	pesticide	36576-250MG	TRUE	FALSE	FALSE	TRUE	FALSE	FALSE	FALSE	FALSE
TEBUCONAZOLE		Triazole	Fungicide		pesticide	32013-250MG	FALSE	FALSE	FALSE	TRUE	FALSE	FALSE	FALSE	FALSE
THIABENDAZOLE	TBZ		Multi-target	Fungicide, Parasiticide	pesticide	45684-250MG	FALSE	FALSE	FALSE	TRUE	FALSE	FALSE	FALSE	FALSE
THIACLOPRID		Neonicotinoid	Insecticide		pesticide	37905-100MG-R	FALSE	TRUE	FALSE	FALSE	FALSE	TRUE	FALSE	FALSE
THIAMETHOXAM		Neonicotinoid	Insecticide		pesticide	37924-100MG-R	FALSE	TRUE	FALSE	FALSE	FALSE	FALSE	FALSE	FALSE
THIOPHANATE-METHYL			Fungicide		pesticide	45688-250MG	FALSE	FALSE	FALSE	TRUE	FALSE	FALSE	FALSE	FALSE
TOLFENPYRAD			Insecticide, Acaricide		pesticide	37043-25MG	FALSE	TRUE	FALSE	FALSE	FALSE	FALSE	FALSE	FALSE
TRICYCLAZOLE		Triazolobenzothiazole	Fungicide		pesticide	45808-10MG	FALSE	FALSE	FALSE	TRUE	FALSE	FALSE	FALSE	FALSE
TRIFLOXYSTROBIN		Strobilurin	Fungicide		pesticide	46447-100MG	FALSE	FALSE	FALSE	TRUE	FALSE	FALSE	FALSE	FALSE
MGK 264 (MIXTURE OF ISOMERS)			Synergist	Enhancing the potency of pyrethroid ingredients	pesticide	36168-100MG	FALSE	FALSE	FALSE	FALSE	FALSE	FALSE	FALSE	FALSE
LINDAN		Organochlorine	Insecticide		pesticide	45548-250MG	TRUE	TRUE	FALSE	FALSE	FALSE	FALSE	FALSE	FALSE
THIENCARBAZONE-METHYL			Herbicide	Broadleaf and grassy weeds	pesticide	32721-100MG	FALSE	FALSE	TRUE	FALSE	FALSE	FALSE	FALSE	FALSE
CYHALOFOP-BUTYL			Herbicide		pesticide	32753-50MG	FALSE	FALSE	TRUE	FALSE	FALSE	FALSE	FALSE	FALSE
CLOPYRALID		Picolinic acid	Herbicide	Broadleaf weeds	pesticide	36758-250MG	FALSE	FALSE	TRUE	FALSE	FALSE	FALSE	FALSE	FALSE
CHLORMEQUAT CHLORIDE			Plant Growth Regulator	Adjuvant for herbicides by retarding their oxidative disposal by plants	pesticide	45387-250MG	FALSE	FALSE	FALSE	FALSE	FALSE	FALSE	FALSE	FALSE
MEPIQUAT CHLORIDE			Plant Growth Regulator		pesticide	36151-100MG	FALSE	FALSE	FALSE	FALSE	FALSE	FALSE	FALSE	FALSE
METSULFURON-METHYL		Sulfonylurea	Herbicide	Broadleaf weeds	pesticide	46432-100MG	FALSE	FALSE	TRUE	FALSE	FALSE	FALSE	FALSE	FALSE
4,4-DDT		Organochlorine	Insecticide		pesticide	31041-100MG	TRUE	TRUE	FALSE	FALSE	FALSE	FALSE	FALSE	FALSE
EMAMECTIN BENZOATE			Insecticide		pesticide	31733-250MG	FALSE	TRUE	FALSE	FALSE	FALSE	FALSE	FALSE	FALSE
DODIN			Fungicide	Also bactericide	pesticide	45466-250MG	FALSE	FALSE	FALSE	TRUE	FALSE	FALSE	FALSE	FALSE
TRIADIMENOL A		Triazole	Fungicide		pesticide	45694-250MG	FALSE	FALSE	FALSE	TRUE	FALSE	FALSE	FALSE	FALSE
DICHLORVOS; DDVP		Organophosphate	Insecticide		pesticide	45441-250MG	TRUE	TRUE	FALSE	FALSE	FALSE	FALSE	FALSE	FALSE
FORMETANATE HYDROCHLORIDE			Insecticide, Acaricide		pesticide	45514-250MG	TRUE	TRUE	FALSE	FALSE	FALSE	FALSE	FALSE	FALSE
DIMETHOMORPH (MIXTURE OF E AND Z ISOMERS)			Fungicide	Mildew and Root Rot	pesticide	46027-100MG	FALSE	FALSE	FALSE	TRUE	FALSE	FALSE	FALSE	FALSE
CYPERMETHRIN (MIXTURE OF ISOMERS)		Pyrethroid	Insecticide		pesticide	36128-100MG	TRUE	TRUE	FALSE	FALSE	FALSE	FALSE	FALSE	FALSE
PERMETHRIN (MIXTURE OF CIS AND TRANS ISOMERE)		Pyrethroid	Insecticide		pesticide	45614-250MG	TRUE	TRUE	FALSE	FALSE	FALSE	FALSE	FALSE	FALSE
WARFARIN; COUMAFENE			Rodenticide		pesticide	45706-250MG-R	FALSE	FALSE	FALSE	FALSE	FALSE	FALSE	FALSE	FALSE

## Sheet: strain-taxonomy
Species	Phylum	Class	Order	Family	Genus	Strain.id	Strain	Identifier	Location
Prolinoborus fasciculus	Pseudomonadota	Betaproteobacteria	Neisseriales	Neisseriaceae	Prolinoborus	88	IL 88	Prolinoborus 1	Iceland
Pseudomonas baetica	Pseudomonadota	Gammaproteobacteria	Pseudomonadales	Pseudomonadaceae	Pseudomonas	100	IL 100	Pseudomonas 1	Iceland
Paenibacillus castaneae	Bacillota	Bacilli	Bacillales	Paenibacillaceae	Paenibacillus	186	IL 186	Paenibacillus 1	Iceland
Pseudomonas vancouverensis	Pseudomonadota	Gammaproteobacteria	Pseudomonadales	Pseudomonadaceae	Pseudomonas	322	IL 322	Pseudomonas 2	Iceland
Pseudomonas mandelii	Pseudomonadota	Gammaproteobacteria	Pseudomonadales	Pseudomonadaceae	Pseudomonas	333	IL 333	Pseudomonas 3	Iceland
Serratia sp. 2015-2462-01	Pseudomonadota	Gammaproteobacteria	Enterobacterales	Yersiniaceae	Serratia	350	IL 350	Serratia 1	Iceland
Aeromonas sp. AE235	Pseudomonadota	Gammaproteobacteria	Aeromonadales	Aeromonadaceae	Aeromonas	353	IL 353	Aeromonas 1	Iceland
Aeromonas sobria	Pseudomonadota	Gammaproteobacteria	Aeromonadales	Aeromonadaceae	Aeromonas	374	IL 374	Aeromonas 2	Iceland
Pseudomonas peli	Pseudomonadota	Gammaproteobacteria	Pseudomonadales	Pseudomonadaceae	Pseudomonas	380	IL 380	Pseudomonas 4	Iceland
Microbacterium arborescens	Actinomycetota	Actinomycetes	Micrococcales	Microbacteriaceae	Microbacterium	390	IL 390	Microbacterium 1	Iceland
Hymenobacter glaciei	Bacteroidota	Cytophagia	Cytophagales	Hymenobacteraceae	Hymenobacter	442	IL 442	Hymenobacter 1	Iceland
Carnobacterium gallinarum	Bacillota	Bacilli	Lactobacillales	Carnobacteriaceae	Carnobacterium	448	IL 448	Carnobacterium 1	Iceland
Aeromonas popoffii	Pseudomonadota	Gammaproteobacteria	Aeromonadales	Aeromonadaceae	Aeromonas	487	IL 487	Aeromonas 3	Iceland
Arthrobacter humicola	Actinomycetota	Actinomycetes	Micrococcales	Micrococcaceae	Arthrobacter	527	IL 527	Arthrobacter 1	Iceland
Oryzobacter terrae	Actinomycetota	Actinomycetes	Micrococcales	Intrasporangiaceae	Oryzobacter	565	IL 565	Oryzobacter 1	Iceland
Neobacillus soli	Bacillota	Bacilli	Bacillales	Bacillaceae	Neobacillus	74	IL 74	Neobacillus 1	Iceland
Pseudomonas baetica	Pseudomonadota	Gammaproteobacteria	Pseudomonadales	Pseudomonadaceae	Pseudomonas	331	IL 331	Pseudomonas 5	Iceland
Rhizobium herbae	Pseudomonadota	Alphaproteobacteria	Hyphomicrobiales	Rhizobiaceae	Rhizobium	371	IL 371	Rhizobium 1	Iceland
Arthrobacter humicola	Actinomycetota	Actinomycetes	Micrococcales	Micrococcaceae	Arthrobacter	306	IL 306	Arthrobacter 2	Iceland
Flavobacterium glaciei	Bacteroidota	Flavobacteriia	Flavobacteriales	Flavobacteriaceae	Flavobacterium	302	IL 302	Flavobacterium 1	Iceland
Bacillus foraminis	Bacillota	Bacilli	Bacillales	Bacillaceae	Bacillus	R2A_RUF3_11	R2A_RUF3_11	Bacillus 1	Silwood
Sphingomonas sp.	Pseudomonadota	Alphaproteobacteria	Sphingomonadales	Sphingomonadaceae	Sphingomonas	R2A_SUH4_15	R2A_SUH4_15	Sphingomonas 2	Silwood
Arthrobacter sp.	Actinomycetota	Actinomycetes	Micrococcales	Micrococcaceae	Arthrobacter	R2A_SUG4_13	R2A_SUG4_13	Arthrobacter 3	Silwood
Flavobacterium succinicans	Bacteroidota	Flavobacteriia	Flavobacteriales	Flavobacteriaceae	Flavobacterium	R2A_MUC9_2	R2A_MUC9_2	Flavobacterium 2	Silwood
Pseudomonas sp.	Pseudomonadota	Gammaproteobacteria	Pseudomonadales	Pseudomonadaceae	Pseudomonas	PSA_SUH4_5	PSA_SUH4_5	Pseudomonas 6	Silwood
Agrobacterium sp.	Pseudomonadota	Alphaproteobacteria	Hyphomicrobiales	Rhizobiaceae	Agrobacterium	PSA_SUA5_8	PSA_SUA5_8	Argrobacterium 1	Silwood

## Sheet: community-abundance
sample.id	barcode	replicate	tax_id	abundance	species	genus	family	order	class	phylum	clade	superkingdom	subspecies	species.subgroup	species.group	estimated.counts	Chemical	Chemical.Family	Target
1	1	1	40214	0.0800659	Acinetobacter johnsonii	Acinetobacter	Moraxellaceae	Pseudomonadales	Gammaproteobacteria	Proteobacteria		Bacteria	NA			10717.3	ACLONIFEN	Nitrophenyl ether	Herbicide
1	1	1	29430	0.000143289	Acinetobacter haemolyticus	Acinetobacter	Moraxellaceae	Pseudomonadales	Gammaproteobacteria	Proteobacteria		Bacteria	NA			19.1802	ACLONIFEN	Nitrophenyl ether	Herbicide
1	1	1	645	0.189946	Aeromonas salmonicida	Aeromonas	Aeromonadaceae	Aeromonadales	Gammaproteobacteria	Proteobacteria		Bacteria	NA			25425.4	ACLONIFEN	Nitrophenyl ether	Herbicide
1	1	1	2033032	0.00174056	Aeromonas sp. CA23	Aeromonas	Aeromonadaceae	Aeromonadales	Gammaproteobacteria	Proteobacteria		Bacteria	NA			232.984	ACLONIFEN	Nitrophenyl ether	Herbicide
1	1	1	73010	0.16063	Aeromonas encheleia	Aeromonas	Aeromonadaceae	Aeromonadales	Gammaproteobacteria	Proteobacteria		Bacteria	NA			21501.4	ACLONIFEN	Nitrophenyl ether	Herbicide
1	1	1	2033033	0.283243	Aeromonas sp. CU5	Aeromonas	Aeromonadaceae	Aeromonadales	Gammaproteobacteria	Proteobacteria		Bacteria	NA			37913.7	ACLONIFEN	Nitrophenyl ether	Herbicide
1	1	1	654	0.000402061	Aeromonas veronii	Aeromonas	Aeromonadaceae	Aeromonadales	Gammaproteobacteria	Proteobacteria		Bacteria	NA			53.8182	ACLONIFEN	Nitrophenyl ether	Herbicide
1	1	1	649	9.14751e-05	Aeromonas eucrenophila	Aeromonas	Aeromonadaceae	Aeromonadales	Gammaproteobacteria	Proteobacteria		Bacteria	NA			12.2445	ACLONIFEN	Nitrophenyl ether	Herbicide
1	1	1	644	0.000125126	Aeromonas hydrophila	Aeromonas	Aeromonadaceae	Aeromonadales	Gammaproteobacteria	Proteobacteria		Bacteria	NA			16.7489	ACLONIFEN	Nitrophenyl ether	Herbicide
1	1	1	569	0.114042	Hafnia alvei	Hafnia	Hafniaceae	Enterobacterales	Gammaproteobacteria	Proteobacteria		Bacteria	NA			15265.2	ACLONIFEN	Nitrophenyl ether	Herbicide
1	1	1	47917	0.0742422	Serratia fonticola	Serratia	Yersiniaceae	Enterobacterales	Gammaproteobacteria	Proteobacteria		Bacteria	NA			9937.76	ACLONIFEN	Nitrophenyl ether	Herbicide
1	1	1	631	0.00439912	Yersinia intermedia	Yersinia	Yersiniaceae	Enterobacterales	Gammaproteobacteria	Proteobacteria		Bacteria	NA			588.849	ACLONIFEN	Nitrophenyl ether	Herbicide
1	1	1	630	0.000152129	Yersinia enterocolitica	Yersinia	Yersiniaceae	Enterobacterales	Gammaproteobacteria	Proteobacteria		Bacteria	NA			20.3633	ACLONIFEN	Nitrophenyl ether	Herbicide
1	1	1	1562974	0.00363465	Comamonas piscis	Comamonas	Comamonadaceae	Burkholderiales	Betaproteobacteria	Proteobacteria		Bacteria	NA			486.519	ACLONIFEN	Nitrophenyl ether	Herbicide
1	1	1	160825	0.0219826	Comamonas koreensis	Comamonas	Comamonadaceae	Burkholderiales	Betaproteobacteria	Proteobacteria		Bacteria	NA			2942.5	ACLONIFEN	Nitrophenyl ether	Herbicide
1	1	1	1783360	0.018988	Comamonas sediminis	Comamonas	Comamonadaceae	Burkholderiales	Betaproteobacteria	Proteobacteria		Bacteria	NA			2541.66	ACLONIFEN	Nitrophenyl ether	Herbicide
1	1	1	55508	0.00361841	Janthinobacterium agaricidamnosum	Janthinobacterium	Oxalobacteraceae	Burkholderiales	Betaproteobacteria	Proteobacteria		Bacteria	NA			484.345	ACLONIFEN	Nitrophenyl ether	Herbicide
1	1	1	1938606	0.00365657	Janthinobacterium sp. LM6	Janthinobacterium	Oxalobacteraceae	Burkholderiales	Betaproteobacteria	Proteobacteria		Bacteria	NA			489.454	ACLONIFEN	Nitrophenyl ether	Herbicide
1	1	1	1644131	0.00652167	Janthinobacterium sp. 1_2014MBL_MicDiv	Janthinobacterium	Oxalobacteraceae	Burkholderiales	Betaproteobacteria	Proteobacteria		Bacteria	NA			872.965	ACLONIFEN	Nitrophenyl ether	Herbicide
1	1	1	29581	0.000115788	Janthinobacterium lividum	Janthinobacterium	Oxalobacteraceae	Burkholderiales	Betaproteobacteria	Proteobacteria		Bacteria	NA			15.4989	ACLONIFEN	Nitrophenyl ether	Herbicide
1	1	1	2590869	0.0011644	Janthinobacterium sp. SNU WT3	Janthinobacterium	Oxalobacteraceae	Burkholderiales	Betaproteobacteria	Proteobacteria		Bacteria	NA			155.862	ACLONIFEN	Nitrophenyl ether	Herbicide
1	1	1	368607	0.00127049	Janthinobacterium svalbardensis	Janthinobacterium	Oxalobacteraceae	Burkholderiales	Betaproteobacteria	Proteobacteria		Bacteria	NA			170.062	ACLONIFEN	Nitrophenyl ether	Herbicide
1	1	1	108981	8.23316e-05	Acinetobacter schindleri	Acinetobacter	Moraxellaceae	Pseudomonadales	Gammaproteobacteria	Proteobacteria		Bacteria	NA			11.0206	ACLONIFEN	Nitrophenyl ether	Herbicide
1	1	1	2083054	0.00156564	Pseudomonas sp. LG1D9	Pseudomonas	Pseudomonadaceae	Pseudomonadales	Gammaproteobacteria	Proteobacteria		Bacteria	NA			209.57	ACLONIFEN	Nitrophenyl ether	Herbicide
1	1	1	294	0.000130793	Pseudomonas fluorescens	Pseudomonas	Pseudomonadaceae	Pseudomonadales	Gammaproteobacteria	Proteobacteria		Bacteria	NA		Pseudomonas fluorescens group	17.5074	ACLONIFEN	Nitrophenyl ether	Herbicide
1	1	1	2126069	0.000254903	Pseudomonas sp. LBUM920	Pseudomonas	Pseudomonadaceae	Pseudomonadales	Gammaproteobacteria	Proteobacteria		Bacteria	NA			34.1203	ACLONIFEN	Nitrophenyl ether	Herbicide
1	1	1	47878	0.000115286	Pseudomonas azotoformans	Pseudomonas	Pseudomonadaceae	Pseudomonadales	Gammaproteobacteria	Proteobacteria		Bacteria	NA		Pseudomonas fluorescens group	15.4318	ACLONIFEN	Nitrophenyl ether	Herbicide
1	1	1	1646498	0.000648255	Acinetobacter sp. TTH0-4	Acinetobacter	Moraxellaceae	Pseudomonadales	Gammaproteobacteria	Proteobacteria		Bacteria	NA			86.7728	ACLONIFEN	Nitrophenyl ether	Herbicide
1	1	1	1673609	0.000361651	Acinetobacter albensis	Acinetobacter	Moraxellaceae	Pseudomonadales	Gammaproteobacteria	Proteobacteria		Bacteria	NA			48.4092	ACLONIFEN	Nitrophenyl ether	Herbicide
1	1	1	28151	8.49155e-05	Serratia proteamaculans	Serratia	Yersiniaceae	Enterobacterales	Gammaproteobacteria	Proteobacteria		Bacteria	NA			11.3665	ACLONIFEN	Nitrophenyl ether	Herbicide
1	1	1	1778406	0.000105749	Comamonas aquatilis	Comamonas	Comamonadaceae	Burkholderiales	Betaproteobacteria	Proteobacteria		Bacteria	NA			14.1552	ACLONIFEN	Nitrophenyl ether	Herbicide
1	1	1	82996	0.00386175	Serratia plymuthica	Serratia	Yersiniaceae	Enterobacterales	Gammaproteobacteria	Proteobacteria		Bacteria	NA			516.918	ACLONIFEN	Nitrophenyl ether	Herbicide
1	1	1	317	0.00631427	Pseudomonas syringae	Pseudomonas	Pseudomonadaceae	Pseudomonadales	Gammaproteobacteria	Proteobacteria		Bacteria	NA	Pseudomonas syringae group genomosp. 1	Pseudomonas syringae group	845.203	ACLONIFEN	Nitrophenyl ether	Herbicide
1	1	1	1805933	0.000211692	Rahnella sp. ERMR1:05	Rahnella	Yersiniaceae	Enterobacterales	Gammaproteobacteria	Proteobacteria		Bacteria	NA			28.3362	ACLONIFEN	Nitrophenyl ether	Herbicide
1	1	1	380021	0.000203657	Pseudomonas protegens	Pseudomonas	Pseudomonadaceae	Pseudomonadales	Gammaproteobacteria	Proteobacteria		Bacteria	NA		Pseudomonas fluorescens group	27.2607	ACLONIFEN	Nitrophenyl ether	Herbicide
1	1	1	1131292	0.000142906	Enterococcus ureilyticus	Enterococcus	Enterococcaceae	Lactobacillales	Bacilli	Firmicutes	Terrabacteria group	Bacteria	NA			19.1289	ACLONIFEN	Nitrophenyl ether	Herbicide
1	1	1	332949	0.000126963	Enterococcus silesiacus	Enterococcus	Enterococcaceae	Lactobacillales	Bacilli	Firmicutes	Terrabacteria group	Bacteria	NA			16.9947	ACLONIFEN	Nitrophenyl ether	Herbicide
1	1	1	2739	0.000148506	Vagococcus salmoninarum	Vagococcus	Enterococcaceae	Lactobacillales	Bacilli	Firmicutes	Terrabacteria group	Bacteria	NA			19.8785	ACLONIFEN	Nitrophenyl ether	Herbicide
1	1	1	86185	0.000466511	Pseudomonas lundensis	Pseudomonas	Pseudomonadaceae	Pseudomonadales	Gammaproteobacteria	Proteobacteria		Bacteria	NA		Pseudomonas chlororaphis group	62.4453	ACLONIFEN	Nitrophenyl ether	Herbicide
1	1	1	296	0.00361163	Pseudomonas fragi	Pseudomonas	Pseudomonadaceae	Pseudomonadales	Gammaproteobacteria	Proteobacteria		Bacteria	NA		Pseudomonas chlororaphis group	483.438	ACLONIFEN	Nitrophenyl ether	Herbicide
1	1	1	1886807	0.00318692	Pseudomonas sp. TMW 2.1634	Pseudomonas	Pseudomonadaceae	Pseudomonadales	Gammaproteobacteria	Proteobacteria		Bacteria	NA			426.588	ACLONIFEN	Nitrophenyl ether	Herbicide
1	1	1	1006623	0.00373728	Aeromonas cavernicola	Aeromonas	Aeromonadaceae	Aeromonadales	Gammaproteobacteria	Proteobacteria		Bacteria	NA			500.257	ACLONIFEN	Nitrophenyl ether	Herbicide
1	1	1	82977	0.000176878	Buttiauxella agrestis	Buttiauxella	Enterobacteriaceae	Enterobacterales	Gammaproteobacteria	Proteobacteria		Bacteria	NA			23.6762	ACLONIFEN	Nitrophenyl ether	Herbicide
1	1	1	82988	0.000103659	Buttiauxella brennerae	Buttiauxella	Enterobacteriaceae	Enterobacterales	Gammaproteobacteria	Proteobacteria		Bacteria	NA			13.8754	ACLONIFEN	Nitrophenyl ether	Herbicide
1	1	1	82990	9.45885e-05	Buttiauxella gaviniae	Buttiauxella	Enterobacteriaceae	Enterobacterales	Gammaproteobacteria	Proteobacteria		Bacteria	NA			12.6612	ACLONIFEN	Nitrophenyl ether	Herbicide
1	1	1	2479367	0.000469476	Buttiauxella sp. 3AFRM03	Buttiauxella	Enterobacteriaceae	Enterobacterales	Gammaproteobacteria	Proteobacteria		Bacteria	NA			62.8422	ACLONIFEN	Nitrophenyl ether	Herbicide
1	1	1	1241981	0.000784454	Chryseobacterium lactis	Chryseobacterium	Weeksellaceae	Flavobacteriales	Flavobacteriia	Bacteroidetes	FCB group	Bacteria	NA			105.004	ACLONIFEN	Nitrophenyl ether	Herbicide
1	1	1	2751	0.00128501	Carnobacterium maltaromaticum	Carnobacterium	Carnobacteriaceae	Lactobacillales	Bacilli	Firmicutes	Terrabacteria group	Bacteria	NA			172.006	ACLONIFEN	Nitrophenyl ether	Herbicide
1	1	1	285	9.88689e-05	Comamonas testosteroni	Comamonas	Comamonadaceae	Burkholderiales	Betaproteobacteria	Proteobacteria		Bacteria	NA			13.2342	ACLONIFEN	Nitrophenyl ether	Herbicide
1	1	1	1484693	0.000104689	Rhodoferax saidenbachensis	Rhodoferax	Comamonadaceae	Burkholderiales	Betaproteobacteria	Proteobacteria		Bacteria	NA			14.0132	ACLONIFEN	Nitrophenyl ether	Herbicide
1	1	1	595670	0.000657448	Acinetobacter kyonggiensis	Acinetobacter	Moraxellaceae	Pseudomonadales	Gammaproteobacteria	Proteobacteria		Bacteria	NA			88.0033	ACLONIFEN	Nitrophenyl ether	Herbicide
1	1	1	37482	0.000687864	Laceyella sacchari	Laceyella	Thermoactinomycetaceae	Bacillales	Bacilli	Firmicutes	Terrabacteria group	Bacteria	NA			92.0747	ACLONIFEN	Nitrophenyl ether	Herbicide
1	1	1	unassigned	0									NA			0	ACLONIFEN	Nitrophenyl ether	Herbicide
2	2	1	55508	0.00818009	Janthinobacterium agaricidamnosum	Janthinobacterium	Oxalobacteraceae	Burkholderiales	Betaproteobacteria	Proteobacteria		Bacteria	NA			860.946	BIFENTHRIN	Pyrethroid	Insecticide
2	2	1	1644131	0.016366	Janthinobacterium sp. 1_2014MBL_MicDiv	Janthinobacterium	Oxalobacteraceae	Burkholderiales	Betaproteobacteria	Proteobacteria		Bacteria	NA			1722.51	BIFENTHRIN	Pyrethroid	Insecticide
2	2	1	1938606	0.00526542	Janthinobacterium sp. LM6	Janthinobacterium	Oxalobacteraceae	Burkholderiales	Betaproteobacteria	Proteobacteria		Bacteria	NA			554.18	BIFENTHRIN	Pyrethroid	Insecticide
2	2	1	29581	0.000238277	Janthinobacterium lividum	Janthinobacterium	Oxalobacteraceae	Burkholderiales	Betaproteobacteria	Proteobacteria		Bacteria	NA			25.0784	BIFENTHRIN	Pyrethroid	Insecticide
2	2	1	2590869	0.0281777	Janthinobacterium sp. SNU WT3	Janthinobacterium	Oxalobacteraceae	Burkholderiales	Betaproteobacteria	Proteobacteria		Bacteria	NA			2965.68	BIFENTHRIN	Pyrethroid	Insecticide
2	2	1	368607	0.0193749	Janthinobacterium svalbardensis	Janthinobacterium	Oxalobacteraceae	Burkholderiales	Betaproteobacteria	Proteobacteria		Bacteria	NA			2039.19	BIFENTHRIN	Pyrethroid	Insecticide
2	2	1	1562974	0.00150688	Comamonas piscis	Comamonas	Comamonadaceae	Burkholderiales	Betaproteobacteria	Proteobacteria		Bacteria	NA			158.598	BIFENTHRIN	Pyrethroid	Insecticide
2	2	1	1783360	0.00799449	Comamonas sediminis	Comamonas	Comamonadaceae	Burkholderiales	Betaproteobacteria	Proteobacteria		Bacteria	NA			841.412	BIFENTHRIN	Pyrethroid	Insecticide
2	2	1	1886807	0.0020719	Pseudomonas sp. TMW 2.1634	Pseudomonas	Pseudomonadaceae	Pseudomonadales	Gammaproteobacteria	Proteobacteria		Bacteria	NA			218.065	BIFENTHRIN	Pyrethroid	Insecticide
2	2	1	296	0.00212484	Pseudomonas fragi	Pseudomonas	Pseudomonadaceae	Pseudomonadales	Gammaproteobacteria	Proteobacteria		Bacteria	NA		Pseudomonas chlororaphis group	223.637	BIFENTHRIN	Pyrethroid	Insecticide
2	2	1	47917	0.0694022	Serratia fonticola	Serratia	Yersiniaceae	Enterobacterales	Gammaproteobacteria	Proteobacteria		Bacteria	NA			7304.52	BIFENTHRIN	Pyrethroid	Insecticide
2	2	1	2033033	0.230383	Aeromonas sp. CU5	Aeromonas	Aeromonadaceae	Aeromonadales	Gammaproteobacteria	Proteobacteria		Bacteria	NA			24247.6	BIFENTHRIN	Pyrethroid	Insecticide
2	2	1	645	0.196131	Aeromonas salmonicida	Aeromonas	Aeromonadaceae	Aeromonadales	Gammaproteobacteria	Proteobacteria		Bacteria	NA			20642.6	BIFENTHRIN	Pyrethroid	Insecticide
2	2	1	73010	0.146585	Aeromonas encheleia	Aeromonas	Aeromonadaceae	Aeromonadales	Gammaproteobacteria	Proteobacteria		Bacteria	NA			15427.9	BIFENTHRIN	Pyrethroid	Insecticide
2	2	1	2033032	0.00142706	Aeromonas sp. CA23	Aeromonas	Aeromonadaceae	Aeromonadales	Gammaproteobacteria	Proteobacteria		Bacteria	NA			150.197	BIFENTHRIN	Pyrethroid	Insecticide
2	2	1	654	0.000605815	Aeromonas veronii	Aeromonas	Aeromonadaceae	Aeromonadales	Gammaproteobacteria	Proteobacteria		Bacteria	NA			63.7614	BIFENTHRIN	Pyrethroid	Insecticide
2	2	1	644	0.000306072	Aeromonas hydrophila	Aeromonas	Aeromonadaceae	Aeromonadales	Gammaproteobacteria	Proteobacteria		Bacteria	NA			32.2138	BIFENTHRIN	Pyrethroid	Insecticide
2	2	1	324617	0.000105643	Aeromonas tecta	Aeromonas	Aeromonadaceae	Aeromonadales	Gammaproteobacteria	Proteobacteria		Bacteria	NA			11.1188	BIFENTHRIN	Pyrethroid	Insecticide
2	2	1	80746	9.70333e-05	[Haemophilus] piscium	Aeromonas	Aeromonadaceae	Aeromonadales	Gammaproteobacteria	Proteobacteria		Bacteria	NA			10.2127	BIFENTHRIN	Pyrethroid	Insecticide
2	2	1	40214	0.112171	Acinetobacter johnsonii	Acinetobacter	Moraxellaceae	Pseudomonadales	Gammaproteobacteria	Proteobacteria		Bacteria	NA			11805.9	BIFENTHRIN	Pyrethroid	Insecticide
2	2	1	29430	0.000355383	Acinetobacter haemolyticus	Acinetobacter	Moraxellaceae	Pseudomonadales	Gammaproteobacteria	Proteobacteria		Bacteria	NA			37.4037	BIFENTHRIN	Pyrethroid	Insecticide
2	2	1	569	0.117902	Hafnia alvei	Hafnia	Hafniaceae	Enterobacterales	Gammaproteobacteria	Proteobacteria		Bacteria	NA			12409	BIFENTHRIN	Pyrethroid	Insecticide
2	2	1	160825	0.00882074	Comamonas koreensis	Comamonas	Comamonadaceae	Burkholderiales	Betaproteobacteria	Proteobacteria		Bacteria	NA			928.374	BIFENTHRIN	Pyrethroid	Insecticide
2	2	1	1006623	0.00461072	Aeromonas cavernicola	Aeromonas	Aeromonadaceae	Aeromonadales	Gammaproteobacteria	Proteobacteria		Bacteria	NA			485.274	BIFENTHRIN	Pyrethroid	Insecticide
2	2	1	1805933	0.000124894	Rahnella sp. ERMR1:05	Rahnella	Yersiniaceae	Enterobacterales	Gammaproteobacteria	Proteobacteria		Bacteria	NA			13.145	BIFENTHRIN	Pyrethroid	Insecticide
2	2	1	82996	0.00447234	Serratia plymuthica	Serratia	Yersiniaceae	Enterobacterales	Gammaproteobacteria	Proteobacteria		Bacteria	NA			470.709	BIFENTHRIN	Pyrethroid	Insecticide
2	2	1	28151	0.000129433	Serratia proteamaculans	Serratia	Yersiniaceae	Enterobacterales	Gammaproteobacteria	Proteobacteria		Bacteria	NA			13.6227	BIFENTHRIN	Pyrethroid	Insecticide
2	2	1	1131292	0.000114038	Enterococcus ureilyticus	Enterococcus	Enterococcaceae	Lactobacillales	Bacilli	Firmicutes	Terrabacteria group	Bacteria	NA			12.0024	BIFENTHRIN	Pyrethroid	Insecticide
2	2	1	2479367	0.00150939	Buttiauxella sp. 3AFRM03	Buttiauxella	Enterobacteriaceae	Enterobacterales	Gammaproteobacteria	Proteobacteria		Bacteria	NA			158.861	BIFENTHRIN	Pyrethroid	Insecticide
2	2	1	82990	0.000179802	Buttiauxella gaviniae	Buttiauxella	Enterobacteriaceae	Enterobacterales	Gammaproteobacteria	Proteobacteria		Bacteria	NA			18.924	BIFENTHRIN	Pyrethroid	Insecticide
2	2	1	82977	0.000476729	Buttiauxella agrestis	Buttiauxella	Enterobacteriaceae	Enterobacterales	Gammaproteobacteria	Proteobacteria		Bacteria	NA			50.1753	BIFENTHRIN	Pyrethroid	Insecticide
2	2	1	82988	0.000205992	Buttiauxella brennerae	Buttiauxella	Enterobacteriaceae	Enterobacterales	Gammaproteobacteria	Proteobacteria		Bacteria	NA			21.6805	BIFENTHRIN	Pyrethroid	Insecticide
2	2	1	37482	0.000824634	Laceyella sacchari	Laceyella	Thermoactinomycetaceae	Bacillales	Bacilli	Firmicutes	Terrabacteria group	Bacteria	NA			86.7919	BIFENTHRIN	Pyrethroid	Insecticide
2	2	1	317	0.00331021	Pseudomonas syringae	Pseudomonas	Pseudomonadaceae	Pseudomonadales	Gammaproteobacteria	Proteobacteria		Bacteria	NA	Pseudomonas syringae group genomosp. 1	Pseudomonas syringae group	348.396	BIFENTHRIN	Pyrethroid	Insecticide
2	2	1	631	0.00404207	Yersinia intermedia	Yersinia	Yersiniaceae	Enterobacterales	Gammaproteobacteria	Proteobacteria		Bacteria	NA			425.423	BIFENTHRIN	Pyrethroid	Insecticide
2	2	1	29484	0.000107419	Yersinia frederiksenii	Yersinia	Yersiniaceae	Enterobacterales	Gammaproteobacteria	Proteobacteria		Bacteria	NA			11.3057	BIFENTHRIN	Pyrethroid	Insecticide
2	2	1	595670	0.000684229	Acinetobacter kyonggiensis	Acinetobacter	Moraxellaceae	Pseudomonadales	Gammaproteobacteria	Proteobacteria		Bacteria	NA			72.0144	BIFENTHRIN	Pyrethroid	Insecticide
2	2	1	1241981	0.00112137	Chryseobacterium lactis	Chryseobacterium	Weeksellaceae	Flavobacteriales	Flavobacteriia	Bacteroidetes	FCB group	Bacteria	NA			118.024	BIFENTHRIN	Pyrethroid	Insecticide
2	2	1	633	0.000116164	Yersinia pseudotuberculosis	Yersinia	Yersiniaceae	Enterobacterales	Gammaproteobacteria	Proteobacteria		Bacteria	NA		Yersinia pseudotuberculosis complex	12.2262	BIFENTHRIN	Pyrethroid	Insecticide
2	2	1	515393	0.000444331	Pseudomonas yamanorum	Pseudomonas	Pseudomonadaceae	Pseudomonadales	Gammaproteobacteria	Proteobacteria		Bacteria	NA			46.7654	BIFENTHRIN	Pyrethroid	Insecticide
2	2	1	2083054	0.000465744	Pseudomonas sp. LG1D9	Pseudomonas	Pseudomonadaceae	Pseudomonadales	Gammaproteobacteria	Proteobacteria		Bacteria	NA			49.0191	BIFENTHRIN	Pyrethroid	Insecticide
2	2	1	2751	0.000579694	Carnobacterium maltaromaticum	Carnobacterium	Carnobacteriaceae	Lactobacillales	Bacilli	Firmicutes	Terrabacteria group	Bacteria	NA			61.0122	BIFENTHRIN	Pyrethroid	Insecticide
2	2	1	380021	0.000405698	Pseudomonas protegens	Pseudomonas	Pseudomonadaceae	Pseudomonadales	Gammaproteobacteria	Proteobacteria		Bacteria	NA		Pseudomonas fluorescens group	42.6993	BIFENTHRIN	Pyrethroid	Insecticide
2	2	1	1673609	0.000378603	Acinetobacter albensis	Acinetobacter	Moraxellaceae	Pseudomonadales	Gammaproteobacteria	Proteobacteria		Bacteria	NA			39.8476	BIFENTHRIN	Pyrethroid	Insecticide
2	2	1	1646498	0.00010405	Acinetobacter sp. TTH0-4	Acinetobacter	Moraxellaceae	Pseudomonadales	Gammaproteobacteria	Proteobacteria		Bacteria	NA			10.9511	BIFENTHRIN	Pyrethroid	Insecticide
2	2	1	unassigned	0									NA			0	BIFENTHRIN	Pyrethroid	Insecticide
3	3	1	569	0.18843	Hafnia alvei	Hafnia	Hafniaceae	Enterobacterales	Gammaproteobacteria	Proteobacteria		Bacteria	NA	NA		18977.2	CAPTAN	Phthalimide	Fungicide
3	3	1	82996	0.626817	Serratia plymuthica	Serratia	Yersiniaceae	Enterobacterales	Gammaproteobacteria	Proteobacteria		Bacteria	NA	NA		63127.9	CAPTAN	Phthalimide	Fungicide
3	3	1	614	0.000429245	Serratia liquefaciens	Serratia	Yersiniaceae	Enterobacterales	Gammaproteobacteria	Proteobacteria		Bacteria	NA	NA		43.2301	CAPTAN	Phthalimide	Fungicide
3	3	1	1562974	0.00845659	Comamonas piscis	Comamonas	Comamonadaceae	Burkholderiales	Betaproteobacteria	Proteobacteria		Bacteria	NA	NA		851.68	CAPTAN	Phthalimide	Fungicide
3	3	1	1783360	0.041518	Comamonas sediminis	Comamonas	Comamonadaceae	Burkholderiales	Betaproteobacteria	Proteobacteria		Bacteria	NA	NA		4181.37	CAPTAN	Phthalimide	Fungicide
3	3	1	160825	0.0461013	Comamonas koreensis	Comamonas	Comamonadaceae	Burkholderiales	Betaproteobacteria	Proteobacteria		Bacteria	NA	NA		4642.95	CAPTAN	Phthalimide	Fungicide
3	3	1	37482	0.000717094	Laceyella sacchari	Laceyella	Thermoactinomycetaceae	Bacillales	Bacilli	Firmicutes	Terrabacteria group	Bacteria	NA	NA		72.22	CAPTAN	Phthalimide	Fungicide
3	3	1	47917	0.0814629	Serratia fonticola	Serratia	Yersiniaceae	Enterobacterales	Gammaproteobacteria	Proteobacteria		Bacteria	NA	NA		8204.29	CAPTAN	Phthalimide	Fungicide
3	3	1	1778406	0.000245606	Comamonas aquatilis	Comamonas	Comamonadaceae	Burkholderiales	Betaproteobacteria	Proteobacteria		Bacteria	NA	NA		24.7355	CAPTAN	Phthalimide	Fungicide
3	3	1	1211803	0.000131585	Comamonas phosphati	Comamonas	Comamonadaceae	Burkholderiales	Betaproteobacteria	Proteobacteria		Bacteria	NA	NA		13.2522	CAPTAN	Phthalimide	Fungicide
3	3	1	562	0.000139056	Escherichia coli	Escherichia	Enterobacteriaceae	Enterobacterales	Gammaproteobacteria	Proteobacteria		Bacteria	NA	NA		14.0046	CAPTAN	Phthalimide	Fungicide
3	3	1	368607	0.00239682	Janthinobacterium svalbardensis	Janthinobacterium	Oxalobacteraceae	Burkholderiales	Betaproteobacteria	Proteobacteria		Bacteria	NA	NA		241.388	CAPTAN	Phthalimide	Fungicide
3	3	1	2590869	0.000712073	Janthinobacterium sp. SNU WT3	Janthinobacterium	Oxalobacteraceae	Burkholderiales	Betaproteobacteria	Proteobacteria		Bacteria	NA	NA		71.7143	CAPTAN	Phthalimide	Fungicide
3	3	1	285	0.000255959	Comamonas testosteroni	Comamonas	Comamonadaceae	Burkholderiales	Betaproteobacteria	Proteobacteria		Bacteria	NA	NA		25.7782	CAPTAN	Phthalimide	Fungicide
3	3	1	631	0.000269367	Yersinia intermedia	Yersinia	Yersiniaceae	Enterobacterales	Gammaproteobacteria	Proteobacteria		Bacteria	NA	NA		27.1285	CAPTAN	Phthalimide	Fungicide
3	3	1	73010	0.000408218	Aeromonas encheleia	Aeromonas	Aeromonadaceae	Aeromonadales	Gammaproteobacteria	Proteobacteria		Bacteria	NA	NA		41.1124	CAPTAN	Phthalimide	Fungicide
3	3	1	2033033	0.000426117	Aeromonas sp. CU5	Aeromonas	Aeromonadaceae	Aeromonadales	Gammaproteobacteria	Proteobacteria		Bacteria	NA	NA		42.9151	CAPTAN	Phthalimide	Fungicide
3	3	1	82977	0.000336265	Buttiauxella agrestis	Buttiauxella	Enterobacteriaceae	Enterobacterales	Gammaproteobacteria	Proteobacteria		Bacteria	NA	NA		33.8659	CAPTAN	Phthalimide	Fungicide
3	3	1	2479367	0.000329898	Buttiauxella sp. 3AFRM03	Buttiauxella	Enterobacteriaceae	Enterobacterales	Gammaproteobacteria	Proteobacteria		Bacteria	NA	NA		33.2247	CAPTAN	Phthalimide	Fungicide
3	3	1	2751	0.000278112	Carnobacterium maltaromaticum	Carnobacterium	Carnobacteriaceae	Lactobacillales	Bacilli	Firmicutes	Terrabacteria group	Bacteria	NA	NA		28.0092	CAPTAN	Phthalimide	Fungicide
3	3	1	380021	0.000139056	Pseudomonas protegens	Pseudomonas	Pseudomonadaceae	Pseudomonadales	Gammaproteobacteria	Proteobacteria		Bacteria	NA	NA	Pseudomonas fluorescens group	14.0046	CAPTAN	Phthalimide	Fungicide
3	3	1	unassigned	0									NA	NA		0	CAPTAN	Phthalimide	Fungicide
4	4	1	2033033	0.233789	Aeromonas sp. CU5	Aeromonas	Aeromonadaceae	Aeromonadales	Gammaproteobacteria	Proteobacteria		Bacteria	NA			32650.7	CARBARYL	Carbamate	Insecticide
4	4	1	73010	0.0939071	Aeromonas encheleia	Aeromonas	Aeromonadaceae	Aeromonadales	Gammaproteobacteria	Proteobacteria		Bacteria	NA			13115	CARBARYL	Carbamate	Insecticide
4	4	1	645	0.163717	Aeromonas salmonicida	Aeromonas	Aeromonadaceae	Aeromonadales	Gammaproteobacteria	Proteobacteria		Bacteria	NA			22864.6	CARBARYL	Carbamate	Insecticide
4	4	1	2033032	0.0019459	Aeromonas sp. CA23	Aeromonas	Aeromonadaceae	Aeromonadales	Gammaproteobacteria	Proteobacteria		Bacteria	NA			271.762	CARBARYL	Carbamate	Insecticide
4	4	1	654	0.000452446	Aeromonas veronii	Aeromonas	Aeromonadaceae	Aeromonadales	Gammaproteobacteria	Proteobacteria		Bacteria	NA			63.1881	CARBARYL	Carbamate	Insecticide
4	4	1	40214	0.218545	Acinetobacter johnsonii	Acinetobacter	Moraxellaceae	Pseudomonadales	Gammaproteobacteria	Proteobacteria		Bacteria	NA			30521.7	CARBARYL	Carbamate	Insecticide
4	4	1	29430	0.000507995	Acinetobacter haemolyticus	Acinetobacter	Moraxellaceae	Pseudomonadales	Gammaproteobacteria	Proteobacteria		Bacteria	NA			70.946	CARBARYL	Carbamate	Insecticide
4	4	1	569	0.0791149	Hafnia alvei	Hafnia	Hafniaceae	Enterobacterales	Gammaproteobacteria	Proteobacteria		Bacteria	NA			11049.1	CARBARYL	Carbamate	Insecticide
4	4	1	1805933	0.000176117	Rahnella sp. ERMR1:05	Rahnella	Yersiniaceae	Enterobacterales	Gammaproteobacteria	Proteobacteria		Bacteria	NA			24.5963	CARBARYL	Carbamate	Insecticide
4	4	1	28090	7.93833e-05	Acinetobacter lwoffii	Acinetobacter	Moraxellaceae	Pseudomonadales	Gammaproteobacteria	Proteobacteria		Bacteria	NA			11.0866	CARBARYL	Carbamate	Insecticide
4	4	1	47917	0.0918288	Serratia fonticola	Serratia	Yersiniaceae	Enterobacterales	Gammaproteobacteria	Proteobacteria		Bacteria	NA			12824.7	CARBARYL	Carbamate	Insecticide
4	4	1	1673609	0.000653868	Acinetobacter albensis	Acinetobacter	Moraxellaceae	Pseudomonadales	Gammaproteobacteria	Proteobacteria		Bacteria	NA			91.3186	CARBARYL	Carbamate	Insecticide
4	4	1	1646498	0.000330566	Acinetobacter sp. TTH0-4	Acinetobacter	Moraxellaceae	Pseudomonadales	Gammaproteobacteria	Proteobacteria		Bacteria	NA			46.1665	CARBARYL	Carbamate	Insecticide
4	4	1	644	0.000252092	Aeromonas hydrophila	Aeromonas	Aeromonadaceae	Aeromonadales	Gammaproteobacteria	Proteobacteria		Bacteria	NA			35.2069	CARBARYL	Carbamate	Insecticide
4	4	1	631	0.00290782	Yersinia intermedia	Yersinia	Yersiniaceae	Enterobacterales	Gammaproteobacteria	Proteobacteria		Bacteria	NA			406.104	CARBARYL	Carbamate	Insecticide
4	4	1	296	0.0115879	Pseudomonas fragi	Pseudomonas	Pseudomonadaceae	Pseudomonadales	Gammaproteobacteria	Proteobacteria		Bacteria	NA		Pseudomonas chlororaphis group	1618.35	CARBARYL	Carbamate	Insecticide
4	4	1	1886807	0.0119843	Pseudomonas sp. TMW 2.1634	Pseudomonas	Pseudomonadaceae	Pseudomonadales	Gammaproteobacteria	Proteobacteria		Bacteria	NA			1673.72	CARBARYL	Carbamate	Insecticide
4	4	1	86185	0.000371249	Pseudomonas lundensis	Pseudomonas	Pseudomonadaceae	Pseudomonadales	Gammaproteobacteria	Proteobacteria		Bacteria	NA		Pseudomonas chlororaphis group	51.8482	CARBARYL	Carbamate	Insecticide
4	4	1	1644131	0.0451203	Janthinobacterium sp. 1_2014MBL_MicDiv	Janthinobacterium	Oxalobacteraceae	Burkholderiales	Betaproteobacteria	Proteobacteria		Bacteria	NA			6301.46	CARBARYL	Carbamate	Insecticide
4	4	1	1938606	0.0142533	Janthinobacterium sp. LM6	Janthinobacterium	Oxalobacteraceae	Burkholderiales	Betaproteobacteria	Proteobacteria		Bacteria	NA			1990.6	CARBARYL	Carbamate	Insecticide
4	4	1	29581	0.000255167	Janthinobacterium lividum	Janthinobacterium	Oxalobacteraceae	Burkholderiales	Betaproteobacteria	Proteobacteria		Bacteria	NA			35.6363	CARBARYL	Carbamate	Insecticide
4	4	1	55508	0.00431386	Janthinobacterium agaricidamnosum	Janthinobacterium	Oxalobacteraceae	Burkholderiales	Betaproteobacteria	Proteobacteria		Bacteria	NA			602.47	CARBARYL	Carbamate	Insecticide
4	4	1	1562974	0.000240942	Comamonas piscis	Comamonas	Comamonadaceae	Burkholderiales	Betaproteobacteria	Proteobacteria		Bacteria	NA			33.6497	CARBARYL	Carbamate	Insecticide
4	4	1	160825	0.00126434	Comamonas koreensis	Comamonas	Comamonadaceae	Burkholderiales	Betaproteobacteria	Proteobacteria		Bacteria	NA			176.576	CARBARYL	Carbamate	Insecticide
4	4	1	1783360	0.00123032	Comamonas sediminis	Comamonas	Comamonadaceae	Burkholderiales	Betaproteobacteria	Proteobacteria		Bacteria	NA			171.825	CARBARYL	Carbamate	Insecticide
4	4	1	82996	0.00661245	Serratia plymuthica	Serratia	Yersiniaceae	Enterobacterales	Gammaproteobacteria	Proteobacteria		Bacteria	NA			923.488	CARBARYL	Carbamate	Insecticide
4	4	1	108981	0.000126888	Acinetobacter schindleri	Acinetobacter	Moraxellaceae	Pseudomonadales	Gammaproteobacteria	Proteobacteria		Bacteria	NA			17.7211	CARBARYL	Carbamate	Insecticide
4	4	1	1006623	0.00274967	Aeromonas cavernicola	Aeromonas	Aeromonadaceae	Aeromonadales	Gammaproteobacteria	Proteobacteria		Bacteria	NA			384.017	CARBARYL	Carbamate	Insecticide
4	4	1	28151	0.000117583	Serratia proteamaculans	Serratia	Yersiniaceae	Enterobacterales	Gammaproteobacteria	Proteobacteria		Bacteria	NA			16.4215	CARBARYL	Carbamate	Insecticide
4	4	1	82977	0.000206008	Buttiauxella agrestis	Buttiauxella	Enterobacteriaceae	Enterobacterales	Gammaproteobacteria	Proteobacteria		Bacteria	NA			28.7709	CARBARYL	Carbamate	Insecticide
4	4	1	2479367	0.000595285	Buttiauxella sp. 3AFRM03	Buttiauxella	Enterobacteriaceae	Enterobacterales	Gammaproteobacteria	Proteobacteria		Bacteria	NA			83.1369	CARBARYL	Carbamate	Insecticide
4	4	1	82990	0.000112585	Buttiauxella gaviniae	Buttiauxella	Enterobacteriaceae	Enterobacterales	Gammaproteobacteria	Proteobacteria		Bacteria	NA			15.7235	CARBARYL	Carbamate	Insecticide
4	4	1	1241981	0.00247064	Chryseobacterium lactis	Chryseobacterium	Weeksellaceae	Flavobacteriales	Flavobacteriia	Bacteroidetes	FCB group	Bacteria	NA			345.047	CARBARYL	Carbamate	Insecticide
4	4	1	317	0.00177889	Pseudomonas syringae	Pseudomonas	Pseudomonadaceae	Pseudomonadales	Gammaproteobacteria	Proteobacteria		Bacteria	NA	Pseudomonas syringae group genomosp. 1	Pseudomonas syringae group	248.437	CARBARYL	Carbamate	Insecticide
4	4	1	380021	0.000860683	Pseudomonas protegens	Pseudomonas	Pseudomonadaceae	Pseudomonadales	Gammaproteobacteria	Proteobacteria		Bacteria	NA		Pseudomonas fluorescens group	120.202	CARBARYL	Carbamate	Insecticide
4	4	1	37482	0.000659639	Laceyella sacchari	Laceyella	Thermoactinomycetaceae	Bacillales	Bacilli	Firmicutes	Terrabacteria group	Bacteria	NA			92.1245	CARBARYL	Carbamate	Insecticide
4	4	1	2083054	0.00204319	Pseudomonas sp. LG1D9	Pseudomonas	Pseudomonadaceae	Pseudomonadales	Gammaproteobacteria	Proteobacteria		Bacteria	NA			285.35	CARBARYL	Carbamate	Insecticide
4	4	1	2126069	0.000262033	Pseudomonas sp. LBUM920	Pseudomonas	Pseudomonadaceae	Pseudomonadales	Gammaproteobacteria	Proteobacteria		Bacteria	NA			36.5952	CARBARYL	Carbamate	Insecticide
4	4	1	219572	0.000221777	Pseudomonas antarctica	Pseudomonas	Pseudomonadaceae	Pseudomonadales	Gammaproteobacteria	Proteobacteria		Bacteria	NA			30.9731	CARBARYL	Carbamate	Insecticide
4	4	1	75588	0.000118639	Pseudomonas libanensis	Pseudomonas	Pseudomonadaceae	Pseudomonadales	Gammaproteobacteria	Proteobacteria		Bacteria	NA		Pseudomonas fluorescens group	16.569	CARBARYL	Carbamate	Insecticide
4	4	1	200450	9.75641e-05	Pseudomonas trivialis	Pseudomonas	Pseudomonadaceae	Pseudomonadales	Gammaproteobacteria	Proteobacteria		Bacteria	NA		Pseudomonas fluorescens group	13.6257	CARBARYL	Carbamate	Insecticide
4	4	1	595670	0.000744772	Acinetobacter kyonggiensis	Acinetobacter	Moraxellaceae	Pseudomonadales	Gammaproteobacteria	Proteobacteria		Bacteria	NA			104.014	CARBARYL	Carbamate	Insecticide
4	4	1	2751	0.000694643	Carnobacterium maltaromaticum	Carnobacterium	Carnobacteriaceae	Lactobacillales	Bacilli	Firmicutes	Terrabacteria group	Bacteria	NA			97.0132	CARBARYL	Carbamate	Insecticide
4	4	1	515393	0.00056893	Pseudomonas yamanorum	Pseudomonas	Pseudomonadaceae	Pseudomonadales	Gammaproteobacteria	Proteobacteria		Bacteria	NA			79.4562	CARBARYL	Carbamate	Insecticide
4	4	1	332949	0.000128903	Enterococcus silesiacus	Enterococcus	Enterococcaceae	Lactobacillales	Bacilli	Firmicutes	Terrabacteria group	Bacteria	NA			18.0024	CARBARYL	Carbamate	Insecticide
4	4	1	unassigned	0									NA			0	CARBARYL	Carbamate	Insecticide
5	5	1	82996	0.207356	Serratia plymuthica	Serratia	Yersiniaceae	Enterobacterales	Gammaproteobacteria	Proteobacteria		Bacteria	NA			13130.2	DICHLOROPHEN		Multi-target
5	5	1	569	0.367764	Hafnia alvei	Hafnia	Hafniaceae	Enterobacterales	Gammaproteobacteria	Proteobacteria		Bacteria	NA			23287.6	DICHLOROPHEN		Multi-target
5	5	1	1805933	0.000256341	Rahnella sp. ERMR1:05	Rahnella	Yersiniaceae	Enterobacterales	Gammaproteobacteria	Proteobacteria		Bacteria	NA			16.232	DICHLOROPHEN		Multi-target
5	5	1	47917	0.271966	Serratia fonticola	Serratia	Yersiniaceae	Enterobacterales	Gammaproteobacteria	Proteobacteria		Bacteria	NA			17221.5	DICHLOROPHEN		Multi-target
5	5	1	645	0.0728565	Aeromonas salmonicida	Aeromonas	Aeromonadaceae	Aeromonadales	Gammaproteobacteria	Proteobacteria		Bacteria	NA			4613.42	DICHLOROPHEN		Multi-target
5	5	1	2033032	0.000770339	Aeromonas sp. CA23	Aeromonas	Aeromonadaceae	Aeromonadales	Gammaproteobacteria	Proteobacteria		Bacteria	NA			48.7794	DICHLOROPHEN		Multi-target
5	5	1	86185	0.0044775	Pseudomonas lundensis	Pseudomonas	Pseudomonadaceae	Pseudomonadales	Gammaproteobacteria	Proteobacteria		Bacteria	NA		Pseudomonas chlororaphis group	283.524	DICHLOROPHEN		Multi-target
5	5	1	296	0.00348291	Pseudomonas fragi	Pseudomonas	Pseudomonadaceae	Pseudomonadales	Gammaproteobacteria	Proteobacteria		Bacteria	NA		Pseudomonas chlororaphis group	220.545	DICHLOROPHEN		Multi-target
5	5	1	1886807	0.00761425	Pseudomonas sp. TMW 2.1634	Pseudomonas	Pseudomonadaceae	Pseudomonadales	Gammaproteobacteria	Proteobacteria		Bacteria	NA			482.149	DICHLOROPHEN		Multi-target
5	5	1	317	0.0211861	Pseudomonas syringae	Pseudomonas	Pseudomonadaceae	Pseudomonadales	Gammaproteobacteria	Proteobacteria		Bacteria	NA	Pseudomonas syringae group genomosp. 1	Pseudomonas syringae group	1341.54	DICHLOROPHEN		Multi-target
5	5	1	2479367	0.00376475	Buttiauxella sp. 3AFRM03	Buttiauxella	Enterobacteriaceae	Enterobacterales	Gammaproteobacteria	Proteobacteria		Bacteria	NA			238.392	DICHLOROPHEN		Multi-target
5	5	1	82990	0.00282154	Buttiauxella gaviniae	Buttiauxella	Enterobacteriaceae	Enterobacterales	Gammaproteobacteria	Proteobacteria		Bacteria	NA			178.666	DICHLOROPHEN		Multi-target
5	5	1	82988	0.00267224	Buttiauxella brennerae	Buttiauxella	Enterobacteriaceae	Enterobacterales	Gammaproteobacteria	Proteobacteria		Bacteria	NA			169.211	DICHLOROPHEN		Multi-target
5	5	1	82977	0.000712671	Buttiauxella agrestis	Buttiauxella	Enterobacteriaceae	Enterobacterales	Gammaproteobacteria	Proteobacteria		Bacteria	NA			45.1278	DICHLOROPHEN		Multi-target
5	5	1	1562974	0.00169161	Comamonas piscis	Comamonas	Comamonadaceae	Burkholderiales	Betaproteobacteria	Proteobacteria		Bacteria	NA			107.116	DICHLOROPHEN		Multi-target
5	5	1	160825	0.0131233	Comamonas koreensis	Comamonas	Comamonadaceae	Burkholderiales	Betaproteobacteria	Proteobacteria		Bacteria	NA			830.995	DICHLOROPHEN		Multi-target
5	5	1	1783360	0.0109954	Comamonas sediminis	Comamonas	Comamonadaceae	Burkholderiales	Betaproteobacteria	Proteobacteria		Bacteria	NA			696.251	DICHLOROPHEN		Multi-target
5	5	1	380021	0.000300402	Pseudomonas protegens	Pseudomonas	Pseudomonadaceae	Pseudomonadales	Gammaproteobacteria	Proteobacteria		Bacteria	NA		Pseudomonas fluorescens group	19.022	DICHLOROPHEN		Multi-target
5	5	1	37482	0.000883745	Laceyella sacchari	Laceyella	Thermoactinomycetaceae	Bacillales	Bacilli	Firmicutes	Terrabacteria group	Bacteria	NA			55.9605	DICHLOROPHEN		Multi-target
5	5	1	631	0.0024131	Yersinia intermedia	Yersinia	Yersiniaceae	Enterobacterales	Gammaproteobacteria	Proteobacteria		Bacteria	NA			152.802	DICHLOROPHEN		Multi-target
5	5	1	2083054	0.000868769	Pseudomonas sp. LG1D9	Pseudomonas	Pseudomonadaceae	Pseudomonadales	Gammaproteobacteria	Proteobacteria		Bacteria	NA			55.0122	DICHLOROPHEN		Multi-target
5	5	1	1938606	0.00076066	Janthinobacterium sp. LM6	Janthinobacterium	Oxalobacteraceae	Burkholderiales	Betaproteobacteria	Proteobacteria		Bacteria	NA			48.1665	DICHLOROPHEN		Multi-target
5	5	1	55508	0.0012612	Janthinobacterium agaricidamnosum	Janthinobacterium	Oxalobacteraceae	Burkholderiales	Betaproteobacteria	Proteobacteria		Bacteria	NA			79.8618	DICHLOROPHEN		Multi-target
5	5	1	unassigned	0									NA			0	DICHLOROPHEN		Multi-target
6	6	1	2033033	0.253791	Aeromonas sp. CU5	Aeromonas	Aeromonadaceae	Aeromonadales	Gammaproteobacteria	Proteobacteria		Bacteria	NA			29410.1	DIFENOCONAZOL	Triazole	Fungicide
6	6	1	73010	0.166832	Aeromonas encheleia	Aeromonas	Aeromonadaceae	Aeromonadales	Gammaproteobacteria	Proteobacteria		Bacteria	NA			19333.1	DIFENOCONAZOL	Triazole	Fungicide
6	6	1	649	8.99845e-05	Aeromonas eucrenophila	Aeromonas	Aeromonadaceae	Aeromonadales	Gammaproteobacteria	Proteobacteria		Bacteria	NA			10.4277	DIFENOCONAZOL	Triazole	Fungicide
6	6	1	654	0.000197848	Aeromonas veronii	Aeromonas	Aeromonadaceae	Aeromonadales	Gammaproteobacteria	Proteobacteria		Bacteria	NA			22.9272	DIFENOCONAZOL	Triazole	Fungicide
6	6	1	644	0.000119694	Aeromonas hydrophila	Aeromonas	Aeromonadaceae	Aeromonadales	Gammaproteobacteria	Proteobacteria		Bacteria	NA			13.8705	DIFENOCONAZOL	Triazole	Fungicide
6	6	1	1886807	0.00162341	Pseudomonas sp. TMW 2.1634	Pseudomonas	Pseudomonadaceae	Pseudomonadales	Gammaproteobacteria	Proteobacteria		Bacteria	NA			188.126	DIFENOCONAZOL	Triazole	Fungicide
6	6	1	296	0.00412613	Pseudomonas fragi	Pseudomonas	Pseudomonadaceae	Pseudomonadales	Gammaproteobacteria	Proteobacteria		Bacteria	NA		Pseudomonas chlororaphis group	478.148	DIFENOCONAZOL	Triazole	Fungicide
6	6	1	86185	0.000162548	Pseudomonas lundensis	Pseudomonas	Pseudomonadaceae	Pseudomonadales	Gammaproteobacteria	Proteobacteria		Bacteria	NA		Pseudomonas chlororaphis group	18.8365	DIFENOCONAZOL	Triazole	Fungicide
6	6	1	40214	0.077395	Acinetobacter johnsonii	Acinetobacter	Moraxellaceae	Pseudomonadales	Gammaproteobacteria	Proteobacteria		Bacteria	NA			8968.76	DIFENOCONAZOL	Triazole	Fungicide
6	6	1	645	0.192908	Aeromonas salmonicida	Aeromonas	Aeromonadaceae	Aeromonadales	Gammaproteobacteria	Proteobacteria		Bacteria	NA			22354.8	DIFENOCONAZOL	Triazole	Fungicide
6	6	1	2033032	0.0024674	Aeromonas sp. CA23	Aeromonas	Aeromonadaceae	Aeromonadales	Gammaproteobacteria	Proteobacteria		Bacteria	NA			285.93	DIFENOCONAZOL	Triazole	Fungicide
6	6	1	29581	0.000903108	Janthinobacterium lividum	Janthinobacterium	Oxalobacteraceae	Burkholderiales	Betaproteobacteria	Proteobacteria		Bacteria	NA			104.655	DIFENOCONAZOL	Triazole	Fungicide
6	6	1	1644131	0.0240884	Janthinobacterium sp. 1_2014MBL_MicDiv	Janthinobacterium	Oxalobacteraceae	Burkholderiales	Betaproteobacteria	Proteobacteria		Bacteria	NA			2791.44	DIFENOCONAZOL	Triazole	Fungicide
6	6	1	55508	0.0302713	Janthinobacterium agaricidamnosum	Janthinobacterium	Oxalobacteraceae	Burkholderiales	Betaproteobacteria	Proteobacteria		Bacteria	NA			3507.93	DIFENOCONAZOL	Triazole	Fungicide
6	6	1	1938606	0.0047541	Janthinobacterium sp. LM6	Janthinobacterium	Oxalobacteraceae	Burkholderiales	Betaproteobacteria	Proteobacteria		Bacteria	NA			550.919	DIFENOCONAZOL	Triazole	Fungicide
6	6	1	2590869	0.0204568	Janthinobacterium sp. SNU WT3	Janthinobacterium	Oxalobacteraceae	Burkholderiales	Betaproteobacteria	Proteobacteria		Bacteria	NA			2370.59	DIFENOCONAZOL	Triazole	Fungicide
6	6	1	368607	0.0187922	Janthinobacterium svalbardensis	Janthinobacterium	Oxalobacteraceae	Burkholderiales	Betaproteobacteria	Proteobacteria		Bacteria	NA			2177.69	DIFENOCONAZOL	Triazole	Fungicide
6	6	1	569	0.0822574	Hafnia alvei	Hafnia	Hafniaceae	Enterobacterales	Gammaproteobacteria	Proteobacteria		Bacteria	NA			9532.24	DIFENOCONAZOL	Triazole	Fungicide
6	6	1	1805933	0.000190828	Rahnella sp. ERMR1:05	Rahnella	Yersiniaceae	Enterobacterales	Gammaproteobacteria	Proteobacteria		Bacteria	NA			22.1138	DIFENOCONAZOL	Triazole	Fungicide
6	6	1	47917	0.0834792	Serratia fonticola	Serratia	Yersiniaceae	Enterobacterales	Gammaproteobacteria	Proteobacteria		Bacteria	NA			9673.82	DIFENOCONAZOL	Triazole	Fungicide
6	6	1	1562974	0.00107835	Comamonas piscis	Comamonas	Comamonadaceae	Burkholderiales	Betaproteobacteria	Proteobacteria		Bacteria	NA			124.962	DIFENOCONAZOL	Triazole	Fungicide
6	6	1	160825	0.0059003	Comamonas koreensis	Comamonas	Comamonadaceae	Burkholderiales	Betaproteobacteria	Proteobacteria		Bacteria	NA			683.745	DIFENOCONAZOL	Triazole	Fungicide
6	6	1	1783360	0.00543246	Comamonas sediminis	Comamonas	Comamonadaceae	Burkholderiales	Betaproteobacteria	Proteobacteria		Bacteria	NA			629.529	DIFENOCONAZOL	Triazole	Fungicide
6	6	1	82996	0.00719819	Serratia plymuthica	Serratia	Yersiniaceae	Enterobacterales	Gammaproteobacteria	Proteobacteria		Bacteria	NA			834.148	DIFENOCONAZOL	Triazole	Fungicide
6	6	1	1006623	0.00182059	Aeromonas cavernicola	Aeromonas	Aeromonadaceae	Aeromonadales	Gammaproteobacteria	Proteobacteria		Bacteria	NA			210.975	DIFENOCONAZOL	Triazole	Fungicide
6	6	1	2083054	0.00151025	Pseudomonas sp. LG1D9	Pseudomonas	Pseudomonadaceae	Pseudomonadales	Gammaproteobacteria	Proteobacteria		Bacteria	NA			175.013	DIFENOCONAZOL	Triazole	Fungicide
6	6	1	2126069	0.000424434	Pseudomonas sp. LBUM920	Pseudomonas	Pseudomonadaceae	Pseudomonadales	Gammaproteobacteria	Proteobacteria		Bacteria	NA			49.1847	DIFENOCONAZOL	Triazole	Fungicide
6	6	1	75588	0.000146282	Pseudomonas libanensis	Pseudomonas	Pseudomonadaceae	Pseudomonadales	Gammaproteobacteria	Proteobacteria		Bacteria	NA		Pseudomonas fluorescens group	16.9516	DIFENOCONAZOL	Triazole	Fungicide
6	6	1	37482	0.000577485	Laceyella sacchari	Laceyella	Thermoactinomycetaceae	Bacillales	Bacilli	Firmicutes	Terrabacteria group	Bacteria	NA			66.9207	DIFENOCONAZOL	Triazole	Fungicide
6	6	1	631	0.00442802	Yersinia intermedia	Yersinia	Yersiniaceae	Enterobacterales	Gammaproteobacteria	Proteobacteria		Bacteria	NA			513.132	DIFENOCONAZOL	Triazole	Fungicide
6	6	1	1241981	0.000284817	Chryseobacterium lactis	Chryseobacterium	Weeksellaceae	Flavobacteriales	Flavobacteriia	Bacteroidetes	FCB group	Bacteria	NA			33.0054	DIFENOCONAZOL	Triazole	Fungicide
6	6	1	317	0.00366714	Pseudomonas syringae	Pseudomonas	Pseudomonadaceae	Pseudomonadales	Gammaproteobacteria	Proteobacteria		Bacteria	NA	Pseudomonas syringae group genomosp. 1	Pseudomonas syringae group	424.96	DIFENOCONAZOL	Triazole	Fungicide
6	6	1	595670	0.000405648	Acinetobacter kyonggiensis	Acinetobacter	Moraxellaceae	Pseudomonadales	Gammaproteobacteria	Proteobacteria		Bacteria	NA			47.0077	DIFENOCONAZOL	Triazole	Fungicide
6	6	1	1646498	0.000354031	Acinetobacter sp. TTH0-4	Acinetobacter	Moraxellaceae	Pseudomonadales	Gammaproteobacteria	Proteobacteria		Bacteria	NA			41.0262	DIFENOCONAZOL	Triazole	Fungicide
6	6	1	1673609	0.000147369	Acinetobacter albensis	Acinetobacter	Moraxellaceae	Pseudomonadales	Gammaproteobacteria	Proteobacteria		Bacteria	NA			17.0775	DIFENOCONAZOL	Triazole	Fungicide
6	6	1	2751	0.000716357	Carnobacterium maltaromaticum	Carnobacterium	Carnobacteriaceae	Lactobacillales	Bacilli	Firmicutes	Terrabacteria group	Bacteria	NA			83.0136	DIFENOCONAZOL	Triazole	Fungicide
6	6	1	82977	0.000272554	Buttiauxella agrestis	Buttiauxella	Enterobacteriaceae	Enterobacterales	Gammaproteobacteria	Proteobacteria		Bacteria	NA			31.5843	DIFENOCONAZOL	Triazole	Fungicide
6	6	1	2479367	0.0005819	Buttiauxella sp. 3AFRM03	Buttiauxella	Enterobacteriaceae	Enterobacterales	Gammaproteobacteria	Proteobacteria		Bacteria	NA			67.4324	DIFENOCONAZOL	Triazole	Fungicide
6	6	1	1131292	0.000146724	Enterococcus ureilyticus	Enterococcus	Enterococcaceae	Lactobacillales	Bacilli	Firmicutes	Terrabacteria group	Bacteria	NA			17.0028	DIFENOCONAZOL	Triazole	Fungicide
6	6	1	unassigned	0									NA			0	DIFENOCONAZOL	Triazole	Fungicide
7	7	1	645	0.19317	Aeromonas salmonicida	Aeromonas	Aeromonadaceae	Aeromonadales	Gammaproteobacteria	Proteobacteria		Bacteria	NA			16856	DMSO	Control	Control
7	7	1	2033032	0.0040588	Aeromonas sp. CA23	Aeromonas	Aeromonadaceae	Aeromonadales	Gammaproteobacteria	Proteobacteria		Bacteria	NA			354.171	DMSO	Control	Control
7	7	1	80746	0.000148707	[Haemophilus] piscium	Aeromonas	Aeromonadaceae	Aeromonadales	Gammaproteobacteria	Proteobacteria		Bacteria	NA			12.9761	DMSO	Control	Control
7	7	1	73010	0.144094	Aeromonas encheleia	Aeromonas	Aeromonadaceae	Aeromonadales	Gammaproteobacteria	Proteobacteria		Bacteria	NA			12573.7	DMSO	Control	Control
7	7	1	40214	0.086846	Acinetobacter johnsonii	Acinetobacter	Moraxellaceae	Pseudomonadales	Gammaproteobacteria	Proteobacteria		Bacteria	NA			7578.18	DMSO	Control	Control
7	7	1	2033033	0.291958	Aeromonas sp. CU5	Aeromonas	Aeromonadaceae	Aeromonadales	Gammaproteobacteria	Proteobacteria		Bacteria	NA			25476.2	DMSO	Control	Control
7	7	1	47917	0.0913338	Serratia fonticola	Serratia	Yersiniaceae	Enterobacterales	Gammaproteobacteria	Proteobacteria		Bacteria	NA			7969.79	DMSO	Control	Control
7	7	1	1644131	0.0419571	Janthinobacterium sp. 1_2014MBL_MicDiv	Janthinobacterium	Oxalobacteraceae	Burkholderiales	Betaproteobacteria	Proteobacteria		Bacteria	NA			3661.18	DMSO	Control	Control
7	7	1	55508	0.00910778	Janthinobacterium agaricidamnosum	Janthinobacterium	Oxalobacteraceae	Burkholderiales	Betaproteobacteria	Proteobacteria		Bacteria	NA			794.744	DMSO	Control	Control
7	7	1	1938606	0.0109348	Janthinobacterium sp. LM6	Janthinobacterium	Oxalobacteraceae	Burkholderiales	Betaproteobacteria	Proteobacteria		Bacteria	NA			954.167	DMSO	Control	Control
7	7	1	368607	0.00151345	Janthinobacterium svalbardensis	Janthinobacterium	Oxalobacteraceae	Burkholderiales	Betaproteobacteria	Proteobacteria		Bacteria	NA			132.064	DMSO	Control	Control
7	7	1	2590869	0.00717279	Janthinobacterium sp. SNU WT3	Janthinobacterium	Oxalobacteraceae	Burkholderiales	Betaproteobacteria	Proteobacteria		Bacteria	NA			625.898	DMSO	Control	Control
7	7	1	29581	0.000396319	Janthinobacterium lividum	Janthinobacterium	Oxalobacteraceae	Burkholderiales	Betaproteobacteria	Proteobacteria		Bacteria	NA			34.5828	DMSO	Control	Control
7	7	1	654	0.000213867	Aeromonas veronii	Aeromonas	Aeromonadaceae	Aeromonadales	Gammaproteobacteria	Proteobacteria		Bacteria	NA			18.662	DMSO	Control	Control
7	7	1	569	0.0876441	Hafnia alvei	Hafnia	Hafniaceae	Enterobacterales	Gammaproteobacteria	Proteobacteria		Bacteria	NA			7647.82	DMSO	Control	Control
7	7	1	1886807	0.00380476	Pseudomonas sp. TMW 2.1634	Pseudomonas	Pseudomonadaceae	Pseudomonadales	Gammaproteobacteria	Proteobacteria		Bacteria	NA			332.004	DMSO	Control	Control
7	7	1	296	0.00361861	Pseudomonas fragi	Pseudomonas	Pseudomonadaceae	Pseudomonadales	Gammaproteobacteria	Proteobacteria		Bacteria	NA		Pseudomonas chlororaphis group	315.76	DMSO	Control	Control
7	7	1	86185	0.000256822	Pseudomonas lundensis	Pseudomonas	Pseudomonadaceae	Pseudomonadales	Gammaproteobacteria	Proteobacteria		Bacteria	NA		Pseudomonas chlororaphis group	22.4103	DMSO	Control	Control
7	7	1	82996	0.00560956	Serratia plymuthica	Serratia	Yersiniaceae	Enterobacterales	Gammaproteobacteria	Proteobacteria		Bacteria	NA			489.491	DMSO	Control	Control
7	7	1	380021	0.000802548	Pseudomonas protegens	Pseudomonas	Pseudomonadaceae	Pseudomonadales	Gammaproteobacteria	Proteobacteria		Bacteria	NA		Pseudomonas fluorescens group	70.0304	DMSO	Control	Control
7	7	1	317	0.00208617	Pseudomonas syringae	Pseudomonas	Pseudomonadaceae	Pseudomonadales	Gammaproteobacteria	Proteobacteria		Bacteria	NA	Pseudomonas syringae group genomosp. 1	Pseudomonas syringae group	182.039	DMSO	Control	Control
7	7	1	2751	0.000699245	Carnobacterium maltaromaticum	Carnobacterium	Carnobacteriaceae	Lactobacillales	Bacilli	Firmicutes	Terrabacteria group	Bacteria	NA			61.0161	DMSO	Control	Control
7	7	1	1006623	0.000670058	Aeromonas cavernicola	Aeromonas	Aeromonadaceae	Aeromonadales	Gammaproteobacteria	Proteobacteria		Bacteria	NA			58.4693	DMSO	Control	Control
7	7	1	2478552	0.00346183	Flavobacterium sp. 140616W15	Flavobacterium	Flavobacteriaceae	Flavobacteriales	Flavobacteriia	Bacteroidetes	FCB group	Bacteria	NA			302.08	DMSO	Control	Control
7	7	1	631	0.00347329	Yersinia intermedia	Yersinia	Yersiniaceae	Enterobacterales	Gammaproteobacteria	Proteobacteria		Bacteria	NA			303.08	DMSO	Control	Control
7	7	1	1241981	0.000836801	Chryseobacterium lactis	Chryseobacterium	Weeksellaceae	Flavobacteriales	Flavobacteriia	Bacteroidetes	FCB group	Bacteria	NA			73.0192	DMSO	Control	Control
7	7	1	2083054	0.000806414	Pseudomonas sp. LG1D9	Pseudomonas	Pseudomonadaceae	Pseudomonadales	Gammaproteobacteria	Proteobacteria		Bacteria	NA			70.3677	DMSO	Control	Control
7	7	1	2126069	0.000385844	Pseudomonas sp. LBUM920	Pseudomonas	Pseudomonadaceae	Pseudomonadales	Gammaproteobacteria	Proteobacteria		Bacteria	NA			33.6687	DMSO	Control	Control
7	7	1	37482	0.000627764	Laceyella sacchari	Laceyella	Thermoactinomycetaceae	Bacillales	Bacilli	Firmicutes	Terrabacteria group	Bacteria	NA			54.7787	DMSO	Control	Control
7	7	1	1783360	0.000633712	Comamonas sediminis	Comamonas	Comamonadaceae	Burkholderiales	Betaproteobacteria	Proteobacteria		Bacteria	NA			55.2977	DMSO	Control	Control
7	7	1	160825	0.000718925	Comamonas koreensis	Comamonas	Comamonadaceae	Burkholderiales	Betaproteobacteria	Proteobacteria		Bacteria	NA			62.7334	DMSO	Control	Control
7	7	1	2479367	0.000324059	Buttiauxella sp. 3AFRM03	Buttiauxella	Enterobacteriaceae	Enterobacterales	Gammaproteobacteria	Proteobacteria		Bacteria	NA			28.2774	DMSO	Control	Control
7	7	1	82977	0.000180314	Buttiauxella agrestis	Buttiauxella	Enterobacteriaceae	Enterobacterales	Gammaproteobacteria	Proteobacteria		Bacteria	NA			15.7342	DMSO	Control	Control
7	7	1	595670	0.000206334	Acinetobacter kyonggiensis	Acinetobacter	Moraxellaceae	Pseudomonadales	Gammaproteobacteria	Proteobacteria		Bacteria	NA			18.0047	DMSO	Control	Control
7	7	1	1646498	0.000247243	Acinetobacter sp. TTH0-4	Acinetobacter	Moraxellaceae	Pseudomonadales	Gammaproteobacteria	Proteobacteria		Bacteria	NA			21.5744	DMSO	Control	Control
7	7	1	unassigned	0									NA			0	DMSO	Control	Control
8	8	1	82996	0.623843	Serratia plymuthica	Serratia	Yersiniaceae	Enterobacterales	Gammaproteobacteria	Proteobacteria		Bacteria	NA	NA		71038.8	DODIN		Fungicide
8	8	1	28151	0.000998268	Serratia proteamaculans	Serratia	Yersiniaceae	Enterobacterales	Gammaproteobacteria	Proteobacteria		Bacteria	NA	NA		113.676	DODIN		Fungicide
8	8	1	614	0.000180423	Serratia liquefaciens	Serratia	Yersiniaceae	Enterobacterales	Gammaproteobacteria	Proteobacteria		Bacteria	NA	NA		20.5453	DODIN		Fungicide
8	8	1	47917	0.196812	Serratia fonticola	Serratia	Yersiniaceae	Enterobacterales	Gammaproteobacteria	Proteobacteria		Bacteria	NA	NA		22411.6	DODIN		Fungicide
8	8	1	2033032	0.00110198	Aeromonas sp. CA23	Aeromonas	Aeromonadaceae	Aeromonadales	Gammaproteobacteria	Proteobacteria		Bacteria	NA	NA		125.486	DODIN		Fungicide
8	8	1	645	0.144469	Aeromonas salmonicida	Aeromonas	Aeromonadaceae	Aeromonadales	Gammaproteobacteria	Proteobacteria		Bacteria	NA	NA		16451.1	DODIN		Fungicide
8	8	1	80746	9.91758e-05	[Haemophilus] piscium	Aeromonas	Aeromonadaceae	Aeromonadales	Gammaproteobacteria	Proteobacteria		Bacteria	NA	NA		11.2934	DODIN		Fungicide
8	8	1	631	0.0181633	Yersinia intermedia	Yersinia	Yersiniaceae	Enterobacterales	Gammaproteobacteria	Proteobacteria		Bacteria	NA	NA		2068.31	DODIN		Fungicide
8	8	1	29483	0.000600689	Yersinia aldovae	Yersinia	Yersiniaceae	Enterobacterales	Gammaproteobacteria	Proteobacteria		Bacteria	NA	NA		68.4023	DODIN		Fungicide
8	8	1	29484	0.00012678	Yersinia frederiksenii	Yersinia	Yersiniaceae	Enterobacterales	Gammaproteobacteria	Proteobacteria		Bacteria	NA	NA		14.4368	DODIN		Fungicide
8	8	1	654	0.000128954	Aeromonas veronii	Aeromonas	Aeromonadaceae	Aeromonadales	Gammaproteobacteria	Proteobacteria		Bacteria	NA	NA		14.6844	DODIN		Fungicide
8	8	1	380021	0.00300773	Pseudomonas protegens	Pseudomonas	Pseudomonadaceae	Pseudomonadales	Gammaproteobacteria	Proteobacteria		Bacteria	NA	NA	Pseudomonas fluorescens group	342.499	DODIN		Fungicide
8	8	1	1241981	0.00454953	Chryseobacterium lactis	Chryseobacterium	Weeksellaceae	Flavobacteriales	Flavobacteriia	Bacteroidetes	FCB group	Bacteria	NA	NA		518.068	DODIN		Fungicide
8	8	1	1006623	0.00139368	Aeromonas cavernicola	Aeromonas	Aeromonadaceae	Aeromonadales	Gammaproteobacteria	Proteobacteria		Bacteria	NA	NA		158.702	DODIN		Fungicide
8	8	1	569	0.00342157	Hafnia alvei	Hafnia	Hafniaceae	Enterobacterales	Gammaproteobacteria	Proteobacteria		Bacteria	NA	NA		389.624	DODIN		Fungicide
8	8	1	75588	0.00017924	Pseudomonas libanensis	Pseudomonas	Pseudomonadaceae	Pseudomonadales	Gammaproteobacteria	Proteobacteria		Bacteria	NA	NA	Pseudomonas fluorescens group	20.4106	DODIN		Fungicide
8	8	1	37482	0.000651192	Laceyella sacchari	Laceyella	Thermoactinomycetaceae	Bacillales	Bacilli	Firmicutes	Terrabacteria group	Bacteria	NA	NA		74.1532	DODIN		Fungicide
8	8	1	2083054	0.000273483	Pseudomonas sp. LG1D9	Pseudomonas	Pseudomonadaceae	Pseudomonadales	Gammaproteobacteria	Proteobacteria		Bacteria	NA	NA		31.1424	DODIN		Fungicide
8	8	1	unassigned	0									NA	NA		0	DODIN		Fungicide
9	9	1	2033033	0.151838	Aeromonas sp. CU5	Aeromonas	Aeromonadaceae	Aeromonadales	Gammaproteobacteria	Proteobacteria		Bacteria	NA			21381.5	EMAMECTIN BENZOATE		Insecticide
9	9	1	73010	0.0237436	Aeromonas encheleia	Aeromonas	Aeromonadaceae	Aeromonadales	Gammaproteobacteria	Proteobacteria		Bacteria	NA			3343.52	EMAMECTIN BENZOATE		Insecticide
9	9	1	2033032	0.00168339	Aeromonas sp. CA23	Aeromonas	Aeromonadaceae	Aeromonadales	Gammaproteobacteria	Proteobacteria		Bacteria	NA			237.051	EMAMECTIN BENZOATE		Insecticide
9	9	1	645	0.341212	Aeromonas salmonicida	Aeromonas	Aeromonadaceae	Aeromonadales	Gammaproteobacteria	Proteobacteria		Bacteria	NA			48048.9	EMAMECTIN BENZOATE		Insecticide
9	9	1	644	9.80786e-05	Aeromonas hydrophila	Aeromonas	Aeromonadaceae	Aeromonadales	Gammaproteobacteria	Proteobacteria		Bacteria	NA			13.8112	EMAMECTIN BENZOATE		Insecticide
9	9	1	1006623	0.00376597	Aeromonas cavernicola	Aeromonas	Aeromonadaceae	Aeromonadales	Gammaproteobacteria	Proteobacteria		Bacteria	NA			530.316	EMAMECTIN BENZOATE		Insecticide
9	9	1	80746	0.000156481	[Haemophilus] piscium	Aeromonas	Aeromonadaceae	Aeromonadales	Gammaproteobacteria	Proteobacteria		Bacteria	NA			22.0353	EMAMECTIN BENZOATE		Insecticide
9	9	1	654	0.000558971	Aeromonas veronii	Aeromonas	Aeromonadaceae	Aeromonadales	Gammaproteobacteria	Proteobacteria		Bacteria	NA			78.7132	EMAMECTIN BENZOATE		Insecticide
9	9	1	47917	0.11488	Serratia fonticola	Serratia	Yersiniaceae	Enterobacterales	Gammaproteobacteria	Proteobacteria		Bacteria	NA			16177.2	EMAMECTIN BENZOATE		Insecticide
9	9	1	1562974	0.00652677	Comamonas piscis	Comamonas	Comamonadaceae	Burkholderiales	Betaproteobacteria	Proteobacteria		Bacteria	NA			919.087	EMAMECTIN BENZOATE		Insecticide
9	9	1	569	0.174868	Hafnia alvei	Hafnia	Hafniaceae	Enterobacterales	Gammaproteobacteria	Proteobacteria		Bacteria	NA			24624.6	EMAMECTIN BENZOATE		Insecticide
9	9	1	82996	0.0773897	Serratia plymuthica	Serratia	Yersiniaceae	Enterobacterales	Gammaproteobacteria	Proteobacteria		Bacteria	NA			10897.9	EMAMECTIN BENZOATE		Insecticide
9	9	1	28151	0.00112598	Serratia proteamaculans	Serratia	Yersiniaceae	Enterobacterales	Gammaproteobacteria	Proteobacteria		Bacteria	NA			158.558	EMAMECTIN BENZOATE		Insecticide
9	9	1	1783360	0.0330976	Comamonas sediminis	Comamonas	Comamonadaceae	Burkholderiales	Betaproteobacteria	Proteobacteria		Bacteria	NA			4660.74	EMAMECTIN BENZOATE		Insecticide
9	9	1	1805933	0.000152698	Rahnella sp. ERMR1:05	Rahnella	Yersiniaceae	Enterobacterales	Gammaproteobacteria	Proteobacteria		Bacteria	NA			21.5026	EMAMECTIN BENZOATE		Insecticide
9	9	1	1938606	0.00270339	Janthinobacterium sp. LM6	Janthinobacterium	Oxalobacteraceae	Burkholderiales	Betaproteobacteria	Proteobacteria		Bacteria	NA			380.686	EMAMECTIN BENZOATE		Insecticide
9	9	1	29581	7.97396e-05	Janthinobacterium lividum	Janthinobacterium	Oxalobacteraceae	Burkholderiales	Betaproteobacteria	Proteobacteria		Bacteria	NA			11.2288	EMAMECTIN BENZOATE		Insecticide
9	9	1	368607	0.0108224	Janthinobacterium svalbardensis	Janthinobacterium	Oxalobacteraceae	Burkholderiales	Betaproteobacteria	Proteobacteria		Bacteria	NA			1523.99	EMAMECTIN BENZOATE		Insecticide
9	9	1	55508	0.00133429	Janthinobacterium agaricidamnosum	Janthinobacterium	Oxalobacteraceae	Burkholderiales	Betaproteobacteria	Proteobacteria		Bacteria	NA			187.892	EMAMECTIN BENZOATE		Insecticide
9	9	1	2590869	0.00140335	Janthinobacterium sp. SNU WT3	Janthinobacterium	Oxalobacteraceae	Burkholderiales	Betaproteobacteria	Proteobacteria		Bacteria	NA			197.617	EMAMECTIN BENZOATE		Insecticide
9	9	1	160825	0.0389858	Comamonas koreensis	Comamonas	Comamonadaceae	Burkholderiales	Betaproteobacteria	Proteobacteria		Bacteria	NA			5489.9	EMAMECTIN BENZOATE		Insecticide
9	9	1	1886807	0.00105134	Pseudomonas sp. TMW 2.1634	Pseudomonas	Pseudomonadaceae	Pseudomonadales	Gammaproteobacteria	Proteobacteria		Bacteria	NA			148.047	EMAMECTIN BENZOATE		Insecticide
9	9	1	296	0.00122776	Pseudomonas fragi	Pseudomonas	Pseudomonadaceae	Pseudomonadales	Gammaproteobacteria	Proteobacteria		Bacteria	NA		Pseudomonas chlororaphis group	172.89	EMAMECTIN BENZOATE		Insecticide
9	9	1	86185	0.00124169	Pseudomonas lundensis	Pseudomonas	Pseudomonadaceae	Pseudomonadales	Gammaproteobacteria	Proteobacteria		Bacteria	NA		Pseudomonas chlororaphis group	174.852	EMAMECTIN BENZOATE		Insecticide
9	9	1	82990	0.000404716	Buttiauxella gaviniae	Buttiauxella	Enterobacteriaceae	Enterobacterales	Gammaproteobacteria	Proteobacteria		Bacteria	NA			56.9913	EMAMECTIN BENZOATE		Insecticide
9	9	1	82988	0.000588302	Buttiauxella brennerae	Buttiauxella	Enterobacteriaceae	Enterobacterales	Gammaproteobacteria	Proteobacteria		Bacteria	NA			82.8436	EMAMECTIN BENZOATE		Insecticide
9	9	1	2479367	0.000897354	Buttiauxella sp. 3AFRM03	Buttiauxella	Enterobacteriaceae	Enterobacterales	Gammaproteobacteria	Proteobacteria		Bacteria	NA			126.364	EMAMECTIN BENZOATE		Insecticide
9	9	1	37482	0.000742186	Laceyella sacchari	Laceyella	Thermoactinomycetaceae	Bacillales	Bacilli	Firmicutes	Terrabacteria group	Bacteria	NA			104.513	EMAMECTIN BENZOATE		Insecticide
9	9	1	1778406	0.000170646	Comamonas aquatilis	Comamonas	Comamonadaceae	Burkholderiales	Betaproteobacteria	Proteobacteria		Bacteria	NA			24.0301	EMAMECTIN BENZOATE		Insecticide
9	9	1	631	0.00269773	Yersinia intermedia	Yersinia	Yersiniaceae	Enterobacterales	Gammaproteobacteria	Proteobacteria		Bacteria	NA			379.888	EMAMECTIN BENZOATE		Insecticide
9	9	1	633	0.000107558	Yersinia pseudotuberculosis	Yersinia	Yersiniaceae	Enterobacterales	Gammaproteobacteria	Proteobacteria		Bacteria	NA		Yersinia pseudotuberculosis complex	15.1462	EMAMECTIN BENZOATE		Insecticide
9	9	1	317	0.0034499	Pseudomonas syringae	Pseudomonas	Pseudomonadaceae	Pseudomonadales	Gammaproteobacteria	Proteobacteria		Bacteria	NA	Pseudomonas syringae group genomosp. 1	Pseudomonas syringae group	485.809	EMAMECTIN BENZOATE		Insecticide
9	9	1	2083054	0.000329214	Pseudomonas sp. LG1D9	Pseudomonas	Pseudomonadaceae	Pseudomonadales	Gammaproteobacteria	Proteobacteria		Bacteria	NA			46.3592	EMAMECTIN BENZOATE		Insecticide
9	9	1	2126069	0.000180523	Pseudomonas sp. LBUM920	Pseudomonas	Pseudomonadaceae	Pseudomonadales	Gammaproteobacteria	Proteobacteria		Bacteria	NA			25.4208	EMAMECTIN BENZOATE		Insecticide
9	9	1	1484693	0.00014944	Rhodoferax saidenbachensis	Rhodoferax	Comamonadaceae	Burkholderiales	Betaproteobacteria	Proteobacteria		Bacteria	NA			21.0438	EMAMECTIN BENZOATE		Insecticide
9	9	1	515393	0.000224791	Pseudomonas yamanorum	Pseudomonas	Pseudomonadaceae	Pseudomonadales	Gammaproteobacteria	Proteobacteria		Bacteria	NA			31.6546	EMAMECTIN BENZOATE		Insecticide
9	9	1	285	0.000109515	Comamonas testosteroni	Comamonas	Comamonadaceae	Burkholderiales	Betaproteobacteria	Proteobacteria		Bacteria	NA			15.4217	EMAMECTIN BENZOATE		Insecticide
9	9	1	unassigned	0									NA			0	EMAMECTIN BENZOATE		Insecticide
10	10	1	47917	0.370404	Serratia fonticola	Serratia	Yersiniaceae	Enterobacterales	Gammaproteobacteria	Proteobacteria		Bacteria	NA			26257.9	FENAZAFLOR		Insecticide, Acaricide
10	10	1	569	0.439762	Hafnia alvei	Hafnia	Hafniaceae	Enterobacterales	Gammaproteobacteria	Proteobacteria		Bacteria	NA			31174.7	FENAZAFLOR		Insecticide, Acaricide
10	10	1	82996	0.120575	Serratia plymuthica	Serratia	Yersiniaceae	Enterobacterales	Gammaproteobacteria	Proteobacteria		Bacteria	NA			8547.56	FENAZAFLOR		Insecticide, Acaricide
10	10	1	1644131	0.0144749	Janthinobacterium sp. 1_2014MBL_MicDiv	Janthinobacterium	Oxalobacteraceae	Burkholderiales	Betaproteobacteria	Proteobacteria		Bacteria	NA			1026.12	FENAZAFLOR		Insecticide, Acaricide
10	10	1	2590869	0.00187501	Janthinobacterium sp. SNU WT3	Janthinobacterium	Oxalobacteraceae	Burkholderiales	Betaproteobacteria	Proteobacteria		Bacteria	NA			132.919	FENAZAFLOR		Insecticide, Acaricide
10	10	1	1938606	0.00423154	Janthinobacterium sp. LM6	Janthinobacterium	Oxalobacteraceae	Burkholderiales	Betaproteobacteria	Proteobacteria		Bacteria	NA			299.974	FENAZAFLOR		Insecticide, Acaricide
10	10	1	55508	0.00143208	Janthinobacterium agaricidamnosum	Janthinobacterium	Oxalobacteraceae	Burkholderiales	Betaproteobacteria	Proteobacteria		Bacteria	NA			101.52	FENAZAFLOR		Insecticide, Acaricide
10	10	1	368607	0.000532612	Janthinobacterium svalbardensis	Janthinobacterium	Oxalobacteraceae	Burkholderiales	Betaproteobacteria	Proteobacteria		Bacteria	NA			37.7568	FENAZAFLOR		Insecticide, Acaricide
10	10	1	1805933	0.000154147	Rahnella sp. ERMR1:05	Rahnella	Yersiniaceae	Enterobacterales	Gammaproteobacteria	Proteobacteria		Bacteria	NA			10.9275	FENAZAFLOR		Insecticide, Acaricide
10	10	1	2479367	0.00697092	Buttiauxella sp. 3AFRM03	Buttiauxella	Enterobacteriaceae	Enterobacterales	Gammaproteobacteria	Proteobacteria		Bacteria	NA			494.168	FENAZAFLOR		Insecticide, Acaricide
10	10	1	82990	0.00195989	Buttiauxella gaviniae	Buttiauxella	Enterobacteriaceae	Enterobacterales	Gammaproteobacteria	Proteobacteria		Bacteria	NA			138.937	FENAZAFLOR		Insecticide, Acaricide
10	10	1	82988	0.00454744	Buttiauxella brennerae	Buttiauxella	Enterobacteriaceae	Enterobacterales	Gammaproteobacteria	Proteobacteria		Bacteria	NA			322.368	FENAZAFLOR		Insecticide, Acaricide
10	10	1	82977	0.0013361	Buttiauxella agrestis	Buttiauxella	Enterobacteriaceae	Enterobacterales	Gammaproteobacteria	Proteobacteria		Bacteria	NA			94.7162	FENAZAFLOR		Insecticide, Acaricide
10	10	1	317	0.0212388	Pseudomonas syringae	Pseudomonas	Pseudomonadaceae	Pseudomonadales	Gammaproteobacteria	Proteobacteria		Bacteria	NA	Pseudomonas syringae group genomosp. 1	Pseudomonas syringae group	1505.62	FENAZAFLOR		Insecticide, Acaricide
10	10	1	73010	0.000502796	Aeromonas encheleia	Aeromonas	Aeromonadaceae	Aeromonadales	Gammaproteobacteria	Proteobacteria		Bacteria	NA			35.6432	FENAZAFLOR		Insecticide, Acaricide
10	10	1	645	0.00260117	Aeromonas salmonicida	Aeromonas	Aeromonadaceae	Aeromonadales	Gammaproteobacteria	Proteobacteria		Bacteria	NA			184.397	FENAZAFLOR		Insecticide, Acaricide
10	10	1	2083054	0.00241694	Pseudomonas sp. LG1D9	Pseudomonas	Pseudomonadaceae	Pseudomonadales	Gammaproteobacteria	Proteobacteria		Bacteria	NA			171.337	FENAZAFLOR		Insecticide, Acaricide
10	10	1	47883	0.000433708	Pseudomonas synxantha	Pseudomonas	Pseudomonadaceae	Pseudomonadales	Gammaproteobacteria	Proteobacteria		Bacteria	NA		Pseudomonas fluorescens group	30.7456	FENAZAFLOR		Insecticide, Acaricide
10	10	1	2751	0.000917082	Carnobacterium maltaromaticum	Carnobacterium	Carnobacteriaceae	Lactobacillales	Bacilli	Firmicutes	Terrabacteria group	Bacteria	NA			65.0119	FENAZAFLOR		Insecticide, Acaricide
10	10	1	2126069	0.000216549	Pseudomonas sp. LBUM920	Pseudomonas	Pseudomonadaceae	Pseudomonadales	Gammaproteobacteria	Proteobacteria		Bacteria	NA			15.3511	FENAZAFLOR		Insecticide, Acaricide
10	10	1	47878	0.000254652	Pseudomonas azotoformans	Pseudomonas	Pseudomonadaceae	Pseudomonadales	Gammaproteobacteria	Proteobacteria		Bacteria	NA		Pseudomonas fluorescens group	18.0523	FENAZAFLOR		Insecticide, Acaricide
10	10	1	75588	0.000658548	Pseudomonas libanensis	Pseudomonas	Pseudomonadaceae	Pseudomonadales	Gammaproteobacteria	Proteobacteria		Bacteria	NA		Pseudomonas fluorescens group	46.6844	FENAZAFLOR		Insecticide, Acaricide
10	10	1	631	0.00143995	Yersinia intermedia	Yersinia	Yersiniaceae	Enterobacterales	Gammaproteobacteria	Proteobacteria		Bacteria	NA			102.078	FENAZAFLOR		Insecticide, Acaricide
10	10	1	86185	0.000211635	Pseudomonas lundensis	Pseudomonas	Pseudomonadaceae	Pseudomonadales	Gammaproteobacteria	Proteobacteria		Bacteria	NA		Pseudomonas chlororaphis group	15.0028	FENAZAFLOR		Insecticide, Acaricide
10	10	1	37482	0.00062742	Laceyella sacchari	Laceyella	Thermoactinomycetaceae	Bacillales	Bacilli	Firmicutes	Terrabacteria group	Bacteria	NA			44.4778	FENAZAFLOR		Insecticide, Acaricide
10	10	1	40214	0.000225743	Acinetobacter johnsonii	Acinetobacter	Moraxellaceae	Pseudomonadales	Gammaproteobacteria	Proteobacteria		Bacteria	NA			16.0029	FENAZAFLOR		Insecticide, Acaricide
10	10	1	unassigned	0									NA			0	FENAZAFLOR		Insecticide, Acaricide
11	11	1	82996	0.151014	Serratia plymuthica	Serratia	Yersiniaceae	Enterobacterales	Gammaproteobacteria	Proteobacteria		Bacteria	NA	NA		21675.8	FLUAZINAM	Diarylamine	Fungicide
11	11	1	614	0.00161769	Serratia liquefaciens	Serratia	Yersiniaceae	Enterobacterales	Gammaproteobacteria	Proteobacteria		Bacteria	NA	NA		232.196	FLUAZINAM	Diarylamine	Fungicide
11	11	1	28151	0.000118847	Serratia proteamaculans	Serratia	Yersiniaceae	Enterobacterales	Gammaproteobacteria	Proteobacteria		Bacteria	NA	NA		17.0587	FLUAZINAM	Diarylamine	Fungicide
11	11	1	569	0.466764	Hafnia alvei	Hafnia	Hafniaceae	Enterobacterales	Gammaproteobacteria	Proteobacteria		Bacteria	NA	NA		66997	FLUAZINAM	Diarylamine	Fungicide
11	11	1	47917	0.334853	Serratia fonticola	Serratia	Yersiniaceae	Enterobacterales	Gammaproteobacteria	Proteobacteria		Bacteria	NA	NA		48063.1	FLUAZINAM	Diarylamine	Fungicide
11	11	1	82990	0.00355307	Buttiauxella gaviniae	Buttiauxella	Enterobacteriaceae	Enterobacterales	Gammaproteobacteria	Proteobacteria		Bacteria	NA	NA		509.99	FLUAZINAM	Diarylamine	Fungicide
11	11	1	2479367	0.0203329	Buttiauxella sp. 3AFRM03	Buttiauxella	Enterobacteriaceae	Enterobacterales	Gammaproteobacteria	Proteobacteria		Bacteria	NA	NA		2918.48	FLUAZINAM	Diarylamine	Fungicide
11	11	1	82988	0.0067539	Buttiauxella brennerae	Buttiauxella	Enterobacteriaceae	Enterobacterales	Gammaproteobacteria	Proteobacteria		Bacteria	NA	NA		969.422	FLUAZINAM	Diarylamine	Fungicide
11	11	1	82977	0.00201006	Buttiauxella agrestis	Buttiauxella	Enterobacteriaceae	Enterobacterales	Gammaproteobacteria	Proteobacteria		Bacteria	NA	NA		288.514	FLUAZINAM	Diarylamine	Fungicide
11	11	1	2083054	0.00547325	Pseudomonas sp. LG1D9	Pseudomonas	Pseudomonadaceae	Pseudomonadales	Gammaproteobacteria	Proteobacteria		Bacteria	NA	NA		785.603	FLUAZINAM	Diarylamine	Fungicide
11	11	1	75588	0.00311149	Pseudomonas libanensis	Pseudomonas	Pseudomonadaceae	Pseudomonadales	Gammaproteobacteria	Proteobacteria		Bacteria	NA	NA	Pseudomonas fluorescens group	446.608	FLUAZINAM	Diarylamine	Fungicide
11	11	1	2126069	0.000153554	Pseudomonas sp. LBUM920	Pseudomonas	Pseudomonadaceae	Pseudomonadales	Gammaproteobacteria	Proteobacteria		Bacteria	NA	NA		22.0404	FLUAZINAM	Diarylamine	Fungicide
11	11	1	47878	0.00166277	Pseudomonas azotoformans	Pseudomonas	Pseudomonadaceae	Pseudomonadales	Gammaproteobacteria	Proteobacteria		Bacteria	NA	NA	Pseudomonas fluorescens group	238.665	FLUAZINAM	Diarylamine	Fungicide
11	11	1	73010	0.000209048	Aeromonas encheleia	Aeromonas	Aeromonadaceae	Aeromonadales	Gammaproteobacteria	Proteobacteria		Bacteria	NA	NA		30.0057	FLUAZINAM	Diarylamine	Fungicide
11	11	1	37482	0.000760903	Laceyella sacchari	Laceyella	Thermoactinomycetaceae	Bacillales	Bacilli	Firmicutes	Terrabacteria group	Bacteria	NA	NA		109.216	FLUAZINAM	Diarylamine	Fungicide
11	11	1	631	0.00109042	Yersinia intermedia	Yersinia	Yersiniaceae	Enterobacterales	Gammaproteobacteria	Proteobacteria		Bacteria	NA	NA		156.513	FLUAZINAM	Diarylamine	Fungicide
11	11	1	29483	8.24319e-05	Yersinia aldovae	Yersinia	Yersiniaceae	Enterobacterales	Gammaproteobacteria	Proteobacteria		Bacteria	NA	NA		11.8319	FLUAZINAM	Diarylamine	Fungicide
11	11	1	40214	0.000348507	Acinetobacter johnsonii	Acinetobacter	Moraxellaceae	Pseudomonadales	Gammaproteobacteria	Proteobacteria		Bacteria	NA	NA		50.0229	FLUAZINAM	Diarylamine	Fungicide
11	11	1	562	9.05885e-05	Escherichia coli	Escherichia	Enterobacteriaceae	Enterobacterales	Gammaproteobacteria	Proteobacteria		Bacteria	NA	NA		13.0026	FLUAZINAM	Diarylamine	Fungicide
11	11	1	unassigned	0									NA	NA		0	FLUAZINAM	Diarylamine	Fungicide
12	12	1	2033033	0.244127	Aeromonas sp. CU5	Aeromonas	Aeromonadaceae	Aeromonadales	Gammaproteobacteria	Proteobacteria		Bacteria	NA			29848	FLUFENACET	Oxyacetanilide	Herbicide
12	12	1	73010	0.08733	Aeromonas encheleia	Aeromonas	Aeromonadaceae	Aeromonadales	Gammaproteobacteria	Proteobacteria		Bacteria	NA			10677.3	FLUFENACET	Oxyacetanilide	Herbicide
12	12	1	645	0.177602	Aeromonas salmonicida	Aeromonas	Aeromonadaceae	Aeromonadales	Gammaproteobacteria	Proteobacteria		Bacteria	NA			21714.3	FLUFENACET	Oxyacetanilide	Herbicide
12	12	1	2033032	0.0015427	Aeromonas sp. CA23	Aeromonas	Aeromonadaceae	Aeromonadales	Gammaproteobacteria	Proteobacteria		Bacteria	NA			188.616	FLUFENACET	Oxyacetanilide	Herbicide
12	12	1	654	0.000300789	Aeromonas veronii	Aeromonas	Aeromonadaceae	Aeromonadales	Gammaproteobacteria	Proteobacteria		Bacteria	NA			36.7756	FLUFENACET	Oxyacetanilide	Herbicide
12	12	1	40214	0.127742	Acinetobacter johnsonii	Acinetobacter	Moraxellaceae	Pseudomonadales	Gammaproteobacteria	Proteobacteria		Bacteria	NA			15618.3	FLUFENACET	Oxyacetanilide	Herbicide
12	12	1	29430	0.000320829	Acinetobacter haemolyticus	Acinetobacter	Moraxellaceae	Pseudomonadales	Gammaproteobacteria	Proteobacteria		Bacteria	NA			39.2258	FLUFENACET	Oxyacetanilide	Herbicide
12	12	1	1644131	0.0533897	Janthinobacterium sp. 1_2014MBL_MicDiv	Janthinobacterium	Oxalobacteraceae	Burkholderiales	Betaproteobacteria	Proteobacteria		Bacteria	NA			6527.63	FLUFENACET	Oxyacetanilide	Herbicide
12	12	1	368607	0.00332629	Janthinobacterium svalbardensis	Janthinobacterium	Oxalobacteraceae	Burkholderiales	Betaproteobacteria	Proteobacteria		Bacteria	NA			406.685	FLUFENACET	Oxyacetanilide	Herbicide
12	12	1	2590869	0.00626576	Janthinobacterium sp. SNU WT3	Janthinobacterium	Oxalobacteraceae	Burkholderiales	Betaproteobacteria	Proteobacteria		Bacteria	NA			766.076	FLUFENACET	Oxyacetanilide	Herbicide
12	12	1	55508	0.00210739	Janthinobacterium agaricidamnosum	Janthinobacterium	Oxalobacteraceae	Burkholderiales	Betaproteobacteria	Proteobacteria		Bacteria	NA			257.659	FLUFENACET	Oxyacetanilide	Herbicide
12	12	1	1938606	0.00849832	Janthinobacterium sp. LM6	Janthinobacterium	Oxalobacteraceae	Burkholderiales	Betaproteobacteria	Proteobacteria		Bacteria	NA			1039.04	FLUFENACET	Oxyacetanilide	Herbicide
12	12	1	29581	0.000259881	Janthinobacterium lividum	Janthinobacterium	Oxalobacteraceae	Burkholderiales	Betaproteobacteria	Proteobacteria		Bacteria	NA			31.7741	FLUFENACET	Oxyacetanilide	Herbicide
12	12	1	47917	0.137185	Serratia fonticola	Serratia	Yersiniaceae	Enterobacterales	Gammaproteobacteria	Proteobacteria		Bacteria	NA			16772.7	FLUFENACET	Oxyacetanilide	Herbicide
12	12	1	644	0.000135501	Aeromonas hydrophila	Aeromonas	Aeromonadaceae	Aeromonadales	Gammaproteobacteria	Proteobacteria		Bacteria	NA			16.567	FLUFENACET	Oxyacetanilide	Herbicide
12	12	1	296	0.0107251	Pseudomonas fragi	Pseudomonas	Pseudomonadaceae	Pseudomonadales	Gammaproteobacteria	Proteobacteria		Bacteria	NA		Pseudomonas chlororaphis group	1311.29	FLUFENACET	Oxyacetanilide	Herbicide
12	12	1	1886807	0.010195	Pseudomonas sp. TMW 2.1634	Pseudomonas	Pseudomonadaceae	Pseudomonadales	Gammaproteobacteria	Proteobacteria		Bacteria	NA			1246.48	FLUFENACET	Oxyacetanilide	Herbicide
12	12	1	86185	8.48925e-05	Pseudomonas lundensis	Pseudomonas	Pseudomonadaceae	Pseudomonadales	Gammaproteobacteria	Proteobacteria		Bacteria	NA		Pseudomonas chlororaphis group	10.3793	FLUFENACET	Oxyacetanilide	Herbicide
12	12	1	569	0.0931602	Hafnia alvei	Hafnia	Hafniaceae	Enterobacterales	Gammaproteobacteria	Proteobacteria		Bacteria	NA			11390.1	FLUFENACET	Oxyacetanilide	Herbicide
12	12	1	82996	0.0123167	Serratia plymuthica	Serratia	Yersiniaceae	Enterobacterales	Gammaproteobacteria	Proteobacteria		Bacteria	NA			1505.89	FLUFENACET	Oxyacetanilide	Herbicide
12	12	1	28151	8.51118e-05	Serratia proteamaculans	Serratia	Yersiniaceae	Enterobacterales	Gammaproteobacteria	Proteobacteria		Bacteria	NA			10.4061	FLUFENACET	Oxyacetanilide	Herbicide
12	12	1	648	0.000106257	Aeromonas caviae	Aeromonas	Aeromonadaceae	Aeromonadales	Gammaproteobacteria	Proteobacteria		Bacteria	NA			12.9914	FLUFENACET	Oxyacetanilide	Herbicide
12	12	1	1805933	9.86064e-05	Rahnella sp. ERMR1:05	Rahnella	Yersiniaceae	Enterobacterales	Gammaproteobacteria	Proteobacteria		Bacteria	NA			12.056	FLUFENACET	Oxyacetanilide	Herbicide
12	12	1	108981	0.000148959	Acinetobacter schindleri	Acinetobacter	Moraxellaceae	Pseudomonadales	Gammaproteobacteria	Proteobacteria		Bacteria	NA			18.2123	FLUFENACET	Oxyacetanilide	Herbicide
12	12	1	631	0.00326675	Yersinia intermedia	Yersinia	Yersiniaceae	Enterobacterales	Gammaproteobacteria	Proteobacteria		Bacteria	NA			399.406	FLUFENACET	Oxyacetanilide	Herbicide
12	12	1	1241981	0.00782784	Chryseobacterium lactis	Chryseobacterium	Weeksellaceae	Flavobacteriales	Flavobacteriia	Bacteroidetes	FCB group	Bacteria	NA			957.063	FLUFENACET	Oxyacetanilide	Herbicide
12	12	1	2126069	0.000320339	Pseudomonas sp. LBUM920	Pseudomonas	Pseudomonadaceae	Pseudomonadales	Gammaproteobacteria	Proteobacteria		Bacteria	NA			39.166	FLUFENACET	Oxyacetanilide	Herbicide
12	12	1	75588	0.000204585	Pseudomonas libanensis	Pseudomonas	Pseudomonadaceae	Pseudomonadales	Gammaproteobacteria	Proteobacteria		Bacteria	NA		Pseudomonas fluorescens group	25.0134	FLUFENACET	Oxyacetanilide	Herbicide
12	12	1	2479367	0.000574884	Buttiauxella sp. 3AFRM03	Buttiauxella	Enterobacteriaceae	Enterobacterales	Gammaproteobacteria	Proteobacteria		Bacteria	NA			70.2877	FLUFENACET	Oxyacetanilide	Herbicide
12	12	1	82977	0.000151518	Buttiauxella agrestis	Buttiauxella	Enterobacteriaceae	Enterobacterales	Gammaproteobacteria	Proteobacteria		Bacteria	NA			18.5252	FLUFENACET	Oxyacetanilide	Herbicide
12	12	1	82988	0.00020713	Buttiauxella brennerae	Buttiauxella	Enterobacteriaceae	Enterobacterales	Gammaproteobacteria	Proteobacteria		Bacteria	NA			25.3245	FLUFENACET	Oxyacetanilide	Herbicide
12	12	1	380021	0.00105155	Pseudomonas protegens	Pseudomonas	Pseudomonadaceae	Pseudomonadales	Gammaproteobacteria	Proteobacteria		Bacteria	NA		Pseudomonas fluorescens group	128.567	FLUFENACET	Oxyacetanilide	Herbicide
12	12	1	317	0.00235673	Pseudomonas syringae	Pseudomonas	Pseudomonadaceae	Pseudomonadales	Gammaproteobacteria	Proteobacteria		Bacteria	NA	Pseudomonas syringae group genomosp. 1	Pseudomonas syringae group	288.143	FLUFENACET	Oxyacetanilide	Herbicide
12	12	1	1006623	0.00348281	Aeromonas cavernicola	Aeromonas	Aeromonadaceae	Aeromonadales	Gammaproteobacteria	Proteobacteria		Bacteria	NA			425.823	FLUFENACET	Oxyacetanilide	Herbicide
12	12	1	37482	0.000615527	Laceyella sacchari	Laceyella	Thermoactinomycetaceae	Bacillales	Bacilli	Firmicutes	Terrabacteria group	Bacteria	NA			75.2568	FLUFENACET	Oxyacetanilide	Herbicide
12	12	1	595670	0.00036808	Acinetobacter kyonggiensis	Acinetobacter	Moraxellaceae	Pseudomonadales	Gammaproteobacteria	Proteobacteria		Bacteria	NA			45.0029	FLUFENACET	Oxyacetanilide	Herbicide
12	12	1	1673609	0.000106759	Acinetobacter albensis	Acinetobacter	Moraxellaceae	Pseudomonadales	Gammaproteobacteria	Proteobacteria		Bacteria	NA			13.0527	FLUFENACET	Oxyacetanilide	Herbicide
12	12	1	1646498	0.000266916	Acinetobacter sp. TTH0-4	Acinetobacter	Moraxellaceae	Pseudomonadales	Gammaproteobacteria	Proteobacteria		Bacteria	NA			32.6342	FLUFENACET	Oxyacetanilide	Herbicide
12	12	1	2083054	0.000792655	Pseudomonas sp. LG1D9	Pseudomonas	Pseudomonadaceae	Pseudomonadales	Gammaproteobacteria	Proteobacteria		Bacteria	NA			96.9132	FLUFENACET	Oxyacetanilide	Herbicide
12	12	1	2751	0.000687083	Carnobacterium maltaromaticum	Carnobacterium	Carnobacteriaceae	Lactobacillales	Bacilli	Firmicutes	Terrabacteria group	Bacteria	NA			84.0055	FLUFENACET	Oxyacetanilide	Herbicide
12	12	1	515393	0.000166128	Pseudomonas yamanorum	Pseudomonas	Pseudomonadaceae	Pseudomonadales	Gammaproteobacteria	Proteobacteria		Bacteria	NA			20.3115	FLUFENACET	Oxyacetanilide	Herbicide
12	12	1	1131292	0.000245237	Enterococcus ureilyticus	Enterococcus	Enterococcaceae	Lactobacillales	Bacilli	Firmicutes	Terrabacteria group	Bacteria	NA			29.9836	FLUFENACET	Oxyacetanilide	Herbicide
12	12	1	2739	9.0125e-05	Vagococcus salmoninarum	Vagococcus	Enterococcaceae	Lactobacillales	Bacilli	Firmicutes	Terrabacteria group	Bacteria	NA			11.019	FLUFENACET	Oxyacetanilide	Herbicide
12	12	1	445961	0.000163591	Chryseobacterium soli	Chryseobacterium	Weeksellaceae	Flavobacteriales	Flavobacteriia	Bacteroidetes	FCB group	Bacteria	NA			20.0013	FLUFENACET	Oxyacetanilide	Herbicide
12	12	1	unassigned	0									NA			0	FLUFENACET	Oxyacetanilide	Herbicide
13	13	1	569	0.581612	Hafnia alvei	Hafnia	Hafniaceae	Enterobacterales	Gammaproteobacteria	Proteobacteria		Bacteria	NA	NA		39254.8	HEXACHLOROPHENE	Organochlorine	Multi-target
13	13	1	47917	0.363986	Serratia fonticola	Serratia	Yersiniaceae	Enterobacterales	Gammaproteobacteria	Proteobacteria		Bacteria	NA	NA		24566.5	HEXACHLOROPHENE	Organochlorine	Multi-target
13	13	1	82996	0.0112796	Serratia plymuthica	Serratia	Yersiniaceae	Enterobacterales	Gammaproteobacteria	Proteobacteria		Bacteria	NA	NA		761.292	HEXACHLOROPHENE	Organochlorine	Multi-target
13	13	1	82988	0.0231853	Buttiauxella brennerae	Buttiauxella	Enterobacteriaceae	Enterobacterales	Gammaproteobacteria	Proteobacteria		Bacteria	NA	NA		1564.85	HEXACHLOROPHENE	Organochlorine	Multi-target
13	13	1	82990	0.000765824	Buttiauxella gaviniae	Buttiauxella	Enterobacteriaceae	Enterobacterales	Gammaproteobacteria	Proteobacteria		Bacteria	NA	NA		51.6878	HEXACHLOROPHENE	Organochlorine	Multi-target
13	13	1	82977	0.00661731	Buttiauxella agrestis	Buttiauxella	Enterobacteriaceae	Enterobacterales	Gammaproteobacteria	Proteobacteria		Bacteria	NA	NA		446.622	HEXACHLOROPHENE	Organochlorine	Multi-target
13	13	1	2479367	0.0102274	Buttiauxella sp. 3AFRM03	Buttiauxella	Enterobacteriaceae	Enterobacterales	Gammaproteobacteria	Proteobacteria		Bacteria	NA	NA		690.278	HEXACHLOROPHENE	Organochlorine	Multi-target
13	13	1	380021	0.000311208	Pseudomonas protegens	Pseudomonas	Pseudomonadaceae	Pseudomonadales	Gammaproteobacteria	Proteobacteria		Bacteria	NA	NA	Pseudomonas fluorescens group	21.0044	HEXACHLOROPHENE	Organochlorine	Multi-target
13	13	1	631	0.00130411	Yersinia intermedia	Yersinia	Yersiniaceae	Enterobacterales	Gammaproteobacteria	Proteobacteria		Bacteria	NA	NA		88.0183	HEXACHLOROPHENE	Organochlorine	Multi-target
13	13	1	37482	0.000710683	Laceyella sacchari	Laceyella	Thermoactinomycetaceae	Bacillales	Bacilli	Firmicutes	Terrabacteria group	Bacteria	NA	NA		47.9661	HEXACHLOROPHENE	Organochlorine	Multi-target
13	13	1	unassigned	0									NA	NA		0	HEXACHLOROPHENE	Organochlorine	Multi-target
14	14	1	569	0.0833723	Hafnia alvei	Hafnia	Hafniaceae	Enterobacterales	Gammaproteobacteria	Proteobacteria		Bacteria	NA			14108.1	IPRODION	Hydantoin	Multi-target
14	14	1	73010	0.14635	Aeromonas encheleia	Aeromonas	Aeromonadaceae	Aeromonadales	Gammaproteobacteria	Proteobacteria		Bacteria	NA			24765	IPRODION	Hydantoin	Multi-target
14	14	1	654	0.0011149	Aeromonas veronii	Aeromonas	Aeromonadaceae	Aeromonadales	Gammaproteobacteria	Proteobacteria		Bacteria	NA			188.661	IPRODION	Hydantoin	Multi-target
14	14	1	2033033	0.211738	Aeromonas sp. CU5	Aeromonas	Aeromonadaceae	Aeromonadales	Gammaproteobacteria	Proteobacteria		Bacteria	NA			35829.9	IPRODION	Hydantoin	Multi-target
14	14	1	645	0.15554	Aeromonas salmonicida	Aeromonas	Aeromonadaceae	Aeromonadales	Gammaproteobacteria	Proteobacteria		Bacteria	NA			26320.1	IPRODION	Hydantoin	Multi-target
14	14	1	2033032	0.00427727	Aeromonas sp. CA23	Aeromonas	Aeromonadaceae	Aeromonadales	Gammaproteobacteria	Proteobacteria		Bacteria	NA			723.791	IPRODION	Hydantoin	Multi-target
14	14	1	80746	7.73425e-05	[Haemophilus] piscium	Aeromonas	Aeromonadaceae	Aeromonadales	Gammaproteobacteria	Proteobacteria		Bacteria	NA			13.0877	IPRODION	Hydantoin	Multi-target
14	14	1	644	0.000734054	Aeromonas hydrophila	Aeromonas	Aeromonadaceae	Aeromonadales	Gammaproteobacteria	Proteobacteria		Bacteria	NA			124.215	IPRODION	Hydantoin	Multi-target
14	14	1	40214	0.198591	Acinetobacter johnsonii	Acinetobacter	Moraxellaceae	Pseudomonadales	Gammaproteobacteria	Proteobacteria		Bacteria	NA			33605.2	IPRODION	Hydantoin	Multi-target
14	14	1	29430	0.00106918	Acinetobacter haemolyticus	Acinetobacter	Moraxellaceae	Pseudomonadales	Gammaproteobacteria	Proteobacteria		Bacteria	NA			180.925	IPRODION	Hydantoin	Multi-target
14	14	1	29581	0.000347243	Janthinobacterium lividum	Janthinobacterium	Oxalobacteraceae	Burkholderiales	Betaproteobacteria	Proteobacteria		Bacteria	NA			58.7598	IPRODION	Hydantoin	Multi-target
14	14	1	1938606	0.0107975	Janthinobacterium sp. LM6	Janthinobacterium	Oxalobacteraceae	Burkholderiales	Betaproteobacteria	Proteobacteria		Bacteria	NA			1827.13	IPRODION	Hydantoin	Multi-target
14	14	1	55508	0.011137	Janthinobacterium agaricidamnosum	Janthinobacterium	Oxalobacteraceae	Burkholderiales	Betaproteobacteria	Proteobacteria		Bacteria	NA			1884.58	IPRODION	Hydantoin	Multi-target
14	14	1	1644131	0.0295973	Janthinobacterium sp. 1_2014MBL_MicDiv	Janthinobacterium	Oxalobacteraceae	Burkholderiales	Betaproteobacteria	Proteobacteria		Bacteria	NA			5008.39	IPRODION	Hydantoin	Multi-target
14	14	1	2590869	0.00590912	Janthinobacterium sp. SNU WT3	Janthinobacterium	Oxalobacteraceae	Burkholderiales	Betaproteobacteria	Proteobacteria		Bacteria	NA			999.93	IPRODION	Hydantoin	Multi-target
14	14	1	368607	0.00685531	Janthinobacterium svalbardensis	Janthinobacterium	Oxalobacteraceae	Burkholderiales	Betaproteobacteria	Proteobacteria		Bacteria	NA			1160.04	IPRODION	Hydantoin	Multi-target
14	14	1	82988	0.000168946	Buttiauxella brennerae	Buttiauxella	Enterobacteriaceae	Enterobacterales	Gammaproteobacteria	Proteobacteria		Bacteria	NA			28.5886	IPRODION	Hydantoin	Multi-target
14	14	1	82977	0.000530023	Buttiauxella agrestis	Buttiauxella	Enterobacteriaceae	Enterobacterales	Gammaproteobacteria	Proteobacteria		Bacteria	NA			89.6895	IPRODION	Hydantoin	Multi-target
14	14	1	2479367	0.00191748	Buttiauxella sp. 3AFRM03	Buttiauxella	Enterobacteriaceae	Enterobacterales	Gammaproteobacteria	Proteobacteria		Bacteria	NA			324.472	IPRODION	Hydantoin	Multi-target
14	14	1	202951	6.05163e-05	Acinetobacter bouvetii	Acinetobacter	Moraxellaceae	Pseudomonadales	Gammaproteobacteria	Proteobacteria		Bacteria	NA			10.2404	IPRODION	Hydantoin	Multi-target
14	14	1	47917	0.0645069	Serratia fonticola	Serratia	Yersiniaceae	Enterobacterales	Gammaproteobacteria	Proteobacteria		Bacteria	NA			10915.7	IPRODION	Hydantoin	Multi-target
14	14	1	614	0.000208687	Serratia liquefaciens	Serratia	Yersiniaceae	Enterobacterales	Gammaproteobacteria	Proteobacteria		Bacteria	NA			35.3136	IPRODION	Hydantoin	Multi-target
14	14	1	648	0.000441604	Aeromonas caviae	Aeromonas	Aeromonadaceae	Aeromonadales	Gammaproteobacteria	Proteobacteria		Bacteria	NA			74.7274	IPRODION	Hydantoin	Multi-target
14	14	1	595670	0.000791925	Acinetobacter kyonggiensis	Acinetobacter	Moraxellaceae	Pseudomonadales	Gammaproteobacteria	Proteobacteria		Bacteria	NA			134.008	IPRODION	Hydantoin	Multi-target
14	14	1	1805933	0.000132279	Rahnella sp. ERMR1:05	Rahnella	Yersiniaceae	Enterobacterales	Gammaproteobacteria	Proteobacteria		Bacteria	NA			22.3841	IPRODION	Hydantoin	Multi-target
14	14	1	1562974	0.0019268	Comamonas piscis	Comamonas	Comamonadaceae	Burkholderiales	Betaproteobacteria	Proteobacteria		Bacteria	NA			326.05	IPRODION	Hydantoin	Multi-target
14	14	1	160825	0.00737036	Comamonas koreensis	Comamonas	Comamonadaceae	Burkholderiales	Betaproteobacteria	Proteobacteria		Bacteria	NA			1247.2	IPRODION	Hydantoin	Multi-target
14	14	1	1783360	0.00699181	Comamonas sediminis	Comamonas	Comamonadaceae	Burkholderiales	Betaproteobacteria	Proteobacteria		Bacteria	NA			1183.14	IPRODION	Hydantoin	Multi-target
14	14	1	1241981	0.00398326	Chryseobacterium lactis	Chryseobacterium	Weeksellaceae	Flavobacteriales	Flavobacteriia	Bacteroidetes	FCB group	Bacteria	NA			674.04	IPRODION	Hydantoin	Multi-target
14	14	1	108981	0.000400821	Acinetobacter schindleri	Acinetobacter	Moraxellaceae	Pseudomonadales	Gammaproteobacteria	Proteobacteria		Bacteria	NA			67.8261	IPRODION	Hydantoin	Multi-target
14	14	1	28151	0.000335118	Serratia proteamaculans	Serratia	Yersiniaceae	Enterobacterales	Gammaproteobacteria	Proteobacteria		Bacteria	NA			56.708	IPRODION	Hydantoin	Multi-target
14	14	1	1006623	0.00817186	Aeromonas cavernicola	Aeromonas	Aeromonadaceae	Aeromonadales	Gammaproteobacteria	Proteobacteria		Bacteria	NA			1382.83	IPRODION	Hydantoin	Multi-target
14	14	1	1673609	7.38405e-05	Acinetobacter albensis	Acinetobacter	Moraxellaceae	Pseudomonadales	Gammaproteobacteria	Proteobacteria		Bacteria	NA			12.4951	IPRODION	Hydantoin	Multi-target
14	14	1	1646498	0.00069331	Acinetobacter sp. TTH0-4	Acinetobacter	Moraxellaceae	Pseudomonadales	Gammaproteobacteria	Proteobacteria		Bacteria	NA			117.321	IPRODION	Hydantoin	Multi-target
14	14	1	630	0.000134262	Yersinia enterocolitica	Yersinia	Yersiniaceae	Enterobacterales	Gammaproteobacteria	Proteobacteria		Bacteria	NA			22.7196	IPRODION	Hydantoin	Multi-target
14	14	1	29483	0.000255047	Yersinia aldovae	Yersinia	Yersiniaceae	Enterobacterales	Gammaproteobacteria	Proteobacteria		Bacteria	NA			43.1585	IPRODION	Hydantoin	Multi-target
14	14	1	29484	0.000173368	Yersinia frederiksenii	Yersinia	Yersiniaceae	Enterobacterales	Gammaproteobacteria	Proteobacteria		Bacteria	NA			29.3371	IPRODION	Hydantoin	Multi-target
14	14	1	631	0.00362431	Yersinia intermedia	Yersinia	Yersiniaceae	Enterobacterales	Gammaproteobacteria	Proteobacteria		Bacteria	NA			613.298	IPRODION	Hydantoin	Multi-target
14	14	1	633	6.89544e-05	Yersinia pseudotuberculosis	Yersinia	Yersiniaceae	Enterobacterales	Gammaproteobacteria	Proteobacteria		Bacteria	NA		Yersinia pseudotuberculosis complex	11.6683	IPRODION	Hydantoin	Multi-target
14	14	1	1886807	0.00419541	Pseudomonas sp. TMW 2.1634	Pseudomonas	Pseudomonadaceae	Pseudomonadales	Gammaproteobacteria	Proteobacteria		Bacteria	NA			709.939	IPRODION	Hydantoin	Multi-target
14	14	1	296	0.00689362	Pseudomonas fragi	Pseudomonas	Pseudomonadaceae	Pseudomonadales	Gammaproteobacteria	Proteobacteria		Bacteria	NA		Pseudomonas chlororaphis group	1166.52	IPRODION	Hydantoin	Multi-target
14	14	1	86185	0.000289089	Pseudomonas lundensis	Pseudomonas	Pseudomonadaceae	Pseudomonadales	Gammaproteobacteria	Proteobacteria		Bacteria	NA		Pseudomonas chlororaphis group	48.919	IPRODION	Hydantoin	Multi-target
14	14	1	317	0.00700115	Pseudomonas syringae	Pseudomonas	Pseudomonadaceae	Pseudomonadales	Gammaproteobacteria	Proteobacteria		Bacteria	NA	Pseudomonas syringae group genomosp. 1	Pseudomonas syringae group	1184.72	IPRODION	Hydantoin	Multi-target
14	14	1	294	0.000487057	Pseudomonas fluorescens	Pseudomonas	Pseudomonadaceae	Pseudomonadales	Gammaproteobacteria	Proteobacteria		Bacteria	NA		Pseudomonas fluorescens group	82.4188	IPRODION	Hydantoin	Multi-target
14	14	1	82996	0.00645747	Serratia plymuthica	Serratia	Yersiniaceae	Enterobacterales	Gammaproteobacteria	Proteobacteria		Bacteria	NA			1092.72	IPRODION	Hydantoin	Multi-target
14	14	1	29486	0.000129987	Yersinia ruckeri	Yersinia	Yersiniaceae	Enterobacterales	Gammaproteobacteria	Proteobacteria		Bacteria	NA			21.9961	IPRODION	Hydantoin	Multi-target
14	14	1	28090	0.000139102	Acinetobacter lwoffii	Acinetobacter	Moraxellaceae	Pseudomonadales	Gammaproteobacteria	Proteobacteria		Bacteria	NA			23.5385	IPRODION	Hydantoin	Multi-target
14	14	1	1778406	0.000152961	Comamonas aquatilis	Comamonas	Comamonadaceae	Burkholderiales	Betaproteobacteria	Proteobacteria		Bacteria	NA			25.8837	IPRODION	Hydantoin	Multi-target
14	14	1	1211803	9.60098e-05	Comamonas phosphati	Comamonas	Comamonadaceae	Burkholderiales	Betaproteobacteria	Proteobacteria		Bacteria	NA			16.2466	IPRODION	Hydantoin	Multi-target
14	14	1	2083054	0.00117087	Pseudomonas sp. LG1D9	Pseudomonas	Pseudomonadaceae	Pseudomonadales	Gammaproteobacteria	Proteobacteria		Bacteria	NA			198.132	IPRODION	Hydantoin	Multi-target
14	14	1	2126069	8.82704e-05	Pseudomonas sp. LBUM920	Pseudomonas	Pseudomonadaceae	Pseudomonadales	Gammaproteobacteria	Proteobacteria		Bacteria	NA			14.9369	IPRODION	Hydantoin	Multi-target
14	14	1	1035707	0.00014316	Massilia namucuonensis	Massilia	Oxalobacteraceae	Burkholderiales	Betaproteobacteria	Proteobacteria		Bacteria	NA			24.2253	IPRODION	Hydantoin	Multi-target
14	14	1	37482	0.000696794	Laceyella sacchari	Laceyella	Thermoactinomycetaceae	Bacillales	Bacilli	Firmicutes	Terrabacteria group	Bacteria	NA			117.91	IPRODION	Hydantoin	Multi-target
14	14	1	2739	7.68285e-05	Vagococcus salmoninarum	Vagococcus	Enterococcaceae	Lactobacillales	Bacilli	Firmicutes	Terrabacteria group	Bacteria	NA			13.0008	IPRODION	Hydantoin	Multi-target
14	14	1	2072590	7.81995e-05	Massilia armeniaca	Massilia	Oxalobacteraceae	Burkholderiales	Betaproteobacteria	Proteobacteria		Bacteria	NA			13.2328	IPRODION	Hydantoin	Multi-target
14	14	1	2751	0.000815564	Carnobacterium maltaromaticum	Carnobacterium	Carnobacteriaceae	Lactobacillales	Bacilli	Firmicutes	Terrabacteria group	Bacteria	NA			138.008	IPRODION	Hydantoin	Multi-target
14	14	1	380021	0.000252064	Pseudomonas protegens	Pseudomonas	Pseudomonadaceae	Pseudomonadales	Gammaproteobacteria	Proteobacteria		Bacteria	NA		Pseudomonas fluorescens group	42.6538	IPRODION	Hydantoin	Multi-target
14	14	1	1484693	0.00023168	Rhodoferax saidenbachensis	Rhodoferax	Comamonadaceae	Burkholderiales	Betaproteobacteria	Proteobacteria		Bacteria	NA			39.2045	IPRODION	Hydantoin	Multi-target
14	14	1	1131292	0.000135927	Enterococcus ureilyticus	Enterococcus	Enterococcaceae	Lactobacillales	Bacilli	Firmicutes	Terrabacteria group	Bacteria	NA			23.0014	IPRODION	Hydantoin	Multi-target
14	14	1	unassigned	0									NA			1	IPRODION	Hydantoin	Multi-target
15	15	1	645	0.159668	Aeromonas salmonicida	Aeromonas	Aeromonadaceae	Aeromonadales	Gammaproteobacteria	Proteobacteria		Bacteria	NA			23507	MALATHION	Organophosphate	Insecticide
15	15	1	2033032	0.00214972	Aeromonas sp. CA23	Aeromonas	Aeromonadaceae	Aeromonadales	Gammaproteobacteria	Proteobacteria		Bacteria	NA			316.491	MALATHION	Organophosphate	Insecticide
15	15	1	73010	0.133763	Aeromonas encheleia	Aeromonas	Aeromonadaceae	Aeromonadales	Gammaproteobacteria	Proteobacteria		Bacteria	NA			19693.2	MALATHION	Organophosphate	Insecticide
15	15	1	47917	0.0719672	Serratia fonticola	Serratia	Yersiniaceae	Enterobacterales	Gammaproteobacteria	Proteobacteria		Bacteria	NA			10595.3	MALATHION	Organophosphate	Insecticide
15	15	1	40214	0.214162	Acinetobacter johnsonii	Acinetobacter	Moraxellaceae	Pseudomonadales	Gammaproteobacteria	Proteobacteria		Bacteria	NA			31529.8	MALATHION	Organophosphate	Insecticide
15	15	1	2590869	0.0155198	Janthinobacterium sp. SNU WT3	Janthinobacterium	Oxalobacteraceae	Burkholderiales	Betaproteobacteria	Proteobacteria		Bacteria	NA			2284.88	MALATHION	Organophosphate	Insecticide
15	15	1	368607	0.0186203	Janthinobacterium svalbardensis	Janthinobacterium	Oxalobacteraceae	Burkholderiales	Betaproteobacteria	Proteobacteria		Bacteria	NA			2741.36	MALATHION	Organophosphate	Insecticide
15	15	1	1644131	0.0244656	Janthinobacterium sp. 1_2014MBL_MicDiv	Janthinobacterium	Oxalobacteraceae	Burkholderiales	Betaproteobacteria	Proteobacteria		Bacteria	NA			3601.93	MALATHION	Organophosphate	Insecticide
15	15	1	55508	0.0325799	Janthinobacterium agaricidamnosum	Janthinobacterium	Oxalobacteraceae	Burkholderiales	Betaproteobacteria	Proteobacteria		Bacteria	NA			4796.55	MALATHION	Organophosphate	Insecticide
15	15	1	1938606	0.0111435	Janthinobacterium sp. LM6	Janthinobacterium	Oxalobacteraceae	Burkholderiales	Betaproteobacteria	Proteobacteria		Bacteria	NA			1640.58	MALATHION	Organophosphate	Insecticide
15	15	1	29581	0.000960891	Janthinobacterium lividum	Janthinobacterium	Oxalobacteraceae	Burkholderiales	Betaproteobacteria	Proteobacteria		Bacteria	NA			141.466	MALATHION	Organophosphate	Insecticide
15	15	1	2033033	0.187215	Aeromonas sp. CU5	Aeromonas	Aeromonadaceae	Aeromonadales	Gammaproteobacteria	Proteobacteria		Bacteria	NA			27562.5	MALATHION	Organophosphate	Insecticide
15	15	1	654	0.000374396	Aeromonas veronii	Aeromonas	Aeromonadaceae	Aeromonadales	Gammaproteobacteria	Proteobacteria		Bacteria	NA			55.1201	MALATHION	Organophosphate	Insecticide
15	15	1	569	0.0830947	Hafnia alvei	Hafnia	Hafniaceae	Enterobacterales	Gammaproteobacteria	Proteobacteria		Bacteria	NA			12233.5	MALATHION	Organophosphate	Insecticide
15	15	1	29430	0.000438622	Acinetobacter haemolyticus	Acinetobacter	Moraxellaceae	Pseudomonadales	Gammaproteobacteria	Proteobacteria		Bacteria	NA			64.5758	MALATHION	Organophosphate	Insecticide
15	15	1	644	0.000150554	Aeromonas hydrophila	Aeromonas	Aeromonadaceae	Aeromonadales	Gammaproteobacteria	Proteobacteria		Bacteria	NA			22.1651	MALATHION	Organophosphate	Insecticide
15	15	1	108981	0.000122244	Acinetobacter schindleri	Acinetobacter	Moraxellaceae	Pseudomonadales	Gammaproteobacteria	Proteobacteria		Bacteria	NA			17.9973	MALATHION	Organophosphate	Insecticide
15	15	1	1006623	0.00301959	Aeromonas cavernicola	Aeromonas	Aeromonadaceae	Aeromonadales	Gammaproteobacteria	Proteobacteria		Bacteria	NA			444.556	MALATHION	Organophosphate	Insecticide
15	15	1	648	0.000128	Aeromonas caviae	Aeromonas	Aeromonadaceae	Aeromonadales	Gammaproteobacteria	Proteobacteria		Bacteria	NA			18.8447	MALATHION	Organophosphate	Insecticide
15	15	1	1805933	0.00014921	Rahnella sp. ERMR1:05	Rahnella	Yersiniaceae	Enterobacterales	Gammaproteobacteria	Proteobacteria		Bacteria	NA			21.9673	MALATHION	Organophosphate	Insecticide
15	15	1	317	0.00906067	Pseudomonas syringae	Pseudomonas	Pseudomonadaceae	Pseudomonadales	Gammaproteobacteria	Proteobacteria		Bacteria	NA	Pseudomonas syringae group genomosp. 1	Pseudomonas syringae group	1333.95	MALATHION	Organophosphate	Insecticide
15	15	1	296	0.00659447	Pseudomonas fragi	Pseudomonas	Pseudomonadaceae	Pseudomonadales	Gammaproteobacteria	Proteobacteria		Bacteria	NA		Pseudomonas chlororaphis group	970.864	MALATHION	Organophosphate	Insecticide
15	15	1	1886807	0.005793	Pseudomonas sp. TMW 2.1634	Pseudomonas	Pseudomonadaceae	Pseudomonadales	Gammaproteobacteria	Proteobacteria		Bacteria	NA			852.868	MALATHION	Organophosphate	Insecticide
15	15	1	86185	0.000270411	Pseudomonas lundensis	Pseudomonas	Pseudomonadaceae	Pseudomonadales	Gammaproteobacteria	Proteobacteria		Bacteria	NA		Pseudomonas chlororaphis group	39.811	MALATHION	Organophosphate	Insecticide
15	15	1	631	0.0039576	Yersinia intermedia	Yersinia	Yersiniaceae	Enterobacterales	Gammaproteobacteria	Proteobacteria		Bacteria	NA			582.653	MALATHION	Organophosphate	Insecticide
15	15	1	82996	0.00514732	Serratia plymuthica	Serratia	Yersiniaceae	Enterobacterales	Gammaproteobacteria	Proteobacteria		Bacteria	NA			757.809	MALATHION	Organophosphate	Insecticide
15	15	1	28151	9.50168e-05	Serratia proteamaculans	Serratia	Yersiniaceae	Enterobacterales	Gammaproteobacteria	Proteobacteria		Bacteria	NA			13.9887	MALATHION	Organophosphate	Insecticide
15	15	1	294	0.000227353	Pseudomonas fluorescens	Pseudomonas	Pseudomonadaceae	Pseudomonadales	Gammaproteobacteria	Proteobacteria		Bacteria	NA		Pseudomonas fluorescens group	33.4718	MALATHION	Organophosphate	Insecticide
15	15	1	2083054	0.00163671	Pseudomonas sp. LG1D9	Pseudomonas	Pseudomonadaceae	Pseudomonadales	Gammaproteobacteria	Proteobacteria		Bacteria	NA			240.963	MALATHION	Organophosphate	Insecticide
15	15	1	2126069	0.000164206	Pseudomonas sp. LBUM920	Pseudomonas	Pseudomonadaceae	Pseudomonadales	Gammaproteobacteria	Proteobacteria		Bacteria	NA			24.1751	MALATHION	Organophosphate	Insecticide
15	15	1	75588	0.00039363	Pseudomonas libanensis	Pseudomonas	Pseudomonadaceae	Pseudomonadales	Gammaproteobacteria	Proteobacteria		Bacteria	NA		Pseudomonas fluorescens group	57.9517	MALATHION	Organophosphate	Insecticide
15	15	1	380021	0.00095211	Pseudomonas protegens	Pseudomonas	Pseudomonadaceae	Pseudomonadales	Gammaproteobacteria	Proteobacteria		Bacteria	NA		Pseudomonas fluorescens group	140.173	MALATHION	Organophosphate	Insecticide
15	15	1	2751	0.00118879	Carnobacterium maltaromaticum	Carnobacterium	Carnobacteriaceae	Lactobacillales	Bacilli	Firmicutes	Terrabacteria group	Bacteria	NA			175.018	MALATHION	Organophosphate	Insecticide
15	15	1	595670	0.000536652	Acinetobacter kyonggiensis	Acinetobacter	Moraxellaceae	Pseudomonadales	Gammaproteobacteria	Proteobacteria		Bacteria	NA			79.008	MALATHION	Organophosphate	Insecticide
15	15	1	2478552	0.000781202	Flavobacterium sp. 140616W15	Flavobacterium	Flavobacteriaceae	Flavobacteriales	Flavobacteriia	Bacteroidetes	FCB group	Bacteria	NA			115.012	MALATHION	Organophosphate	Insecticide
15	15	1	1646498	0.000598075	Acinetobacter sp. TTH0-4	Acinetobacter	Moraxellaceae	Pseudomonadales	Gammaproteobacteria	Proteobacteria		Bacteria	NA			88.051	MALATHION	Organophosphate	Insecticide
15	15	1	1673609	0.000156886	Acinetobacter albensis	Acinetobacter	Moraxellaceae	Pseudomonadales	Gammaproteobacteria	Proteobacteria		Bacteria	NA			23.0974	MALATHION	Organophosphate	Insecticide
15	15	1	28090	7.47894e-05	Acinetobacter lwoffii	Acinetobacter	Moraxellaceae	Pseudomonadales	Gammaproteobacteria	Proteobacteria		Bacteria	NA			11.0108	MALATHION	Organophosphate	Insecticide
15	15	1	82990	7.5537e-05	Buttiauxella gaviniae	Buttiauxella	Enterobacteriaceae	Enterobacterales	Gammaproteobacteria	Proteobacteria		Bacteria	NA			11.1209	MALATHION	Organophosphate	Insecticide
15	15	1	2479367	0.000558436	Buttiauxella sp. 3AFRM03	Buttiauxella	Enterobacteriaceae	Enterobacterales	Gammaproteobacteria	Proteobacteria		Bacteria	NA			82.2151	MALATHION	Organophosphate	Insecticide
15	15	1	82988	0.000111546	Buttiauxella brennerae	Buttiauxella	Enterobacteriaceae	Enterobacterales	Gammaproteobacteria	Proteobacteria		Bacteria	NA			16.4223	MALATHION	Organophosphate	Insecticide
15	15	1	82977	0.000209546	Buttiauxella agrestis	Buttiauxella	Enterobacteriaceae	Enterobacterales	Gammaproteobacteria	Proteobacteria		Bacteria	NA			30.8502	MALATHION	Organophosphate	Insecticide
15	15	1	37482	0.000894849	Laceyella sacchari	Laceyella	Thermoactinomycetaceae	Bacillales	Bacilli	Firmicutes	Terrabacteria group	Bacteria	NA			131.743	MALATHION	Organophosphate	Insecticide
15	15	1	1131292	9.71824e-05	Enterococcus ureilyticus	Enterococcus	Enterococcaceae	Lactobacillales	Bacilli	Firmicutes	Terrabacteria group	Bacteria	NA			14.3076	MALATHION	Organophosphate	Insecticide
15	15	1	332949	7.94372e-05	Enterococcus silesiacus	Enterococcus	Enterococcaceae	Lactobacillales	Bacilli	Firmicutes	Terrabacteria group	Bacteria	NA			11.6951	MALATHION	Organophosphate	Insecticide
15	15	1	2739	0.000115482	Vagococcus salmoninarum	Vagococcus	Enterococcaceae	Lactobacillales	Bacilli	Firmicutes	Terrabacteria group	Bacteria	NA			17.0017	MALATHION	Organophosphate	Insecticide
15	15	1	1241981	0.000536652	Chryseobacterium lactis	Chryseobacterium	Weeksellaceae	Flavobacteriales	Flavobacteriia	Bacteroidetes	FCB group	Bacteria	NA			79.008	MALATHION	Organophosphate	Insecticide
15	15	1	unassigned	0									NA			0	MALATHION	Organophosphate	Insecticide
16	16	1	73010	0.124904	Aeromonas encheleia	Aeromonas	Aeromonadaceae	Aeromonadales	Gammaproteobacteria	Proteobacteria		Bacteria	NA			12014.2	METALAXYL-M	Acylalanine	Fungicide
16	16	1	2033032	0.00148824	Aeromonas sp. CA23	Aeromonas	Aeromonadaceae	Aeromonadales	Gammaproteobacteria	Proteobacteria		Bacteria	NA			143.15	METALAXYL-M	Acylalanine	Fungicide
16	16	1	645	0.180497	Aeromonas salmonicida	Aeromonas	Aeromonadaceae	Aeromonadales	Gammaproteobacteria	Proteobacteria		Bacteria	NA			17361.4	METALAXYL-M	Acylalanine	Fungicide
16	16	1	2033033	0.239232	Aeromonas sp. CU5	Aeromonas	Aeromonadaceae	Aeromonadales	Gammaproteobacteria	Proteobacteria		Bacteria	NA			23011	METALAXYL-M	Acylalanine	Fungicide
16	16	1	654	0.000424951	Aeromonas veronii	Aeromonas	Aeromonadaceae	Aeromonadales	Gammaproteobacteria	Proteobacteria		Bacteria	NA			40.8747	METALAXYL-M	Acylalanine	Fungicide
16	16	1	1938606	0.00165465	Janthinobacterium sp. LM6	Janthinobacterium	Oxalobacteraceae	Burkholderiales	Betaproteobacteria	Proteobacteria		Bacteria	NA			159.156	METALAXYL-M	Acylalanine	Fungicide
16	16	1	1644131	0.0494868	Janthinobacterium sp. 1_2014MBL_MicDiv	Janthinobacterium	Oxalobacteraceae	Burkholderiales	Betaproteobacteria	Proteobacteria		Bacteria	NA			4759.99	METALAXYL-M	Acylalanine	Fungicide
16	16	1	29581	0.000178724	Janthinobacterium lividum	Janthinobacterium	Oxalobacteraceae	Burkholderiales	Betaproteobacteria	Proteobacteria		Bacteria	NA			17.1909	METALAXYL-M	Acylalanine	Fungicide
16	16	1	368607	0.00990524	Janthinobacterium svalbardensis	Janthinobacterium	Oxalobacteraceae	Burkholderiales	Betaproteobacteria	Proteobacteria		Bacteria	NA			952.756	METALAXYL-M	Acylalanine	Fungicide
16	16	1	2590869	0.0111389	Janthinobacterium sp. SNU WT3	Janthinobacterium	Oxalobacteraceae	Burkholderiales	Betaproteobacteria	Proteobacteria		Bacteria	NA			1071.42	METALAXYL-M	Acylalanine	Fungicide
16	16	1	40214	0.149654	Acinetobacter johnsonii	Acinetobacter	Moraxellaceae	Pseudomonadales	Gammaproteobacteria	Proteobacteria		Bacteria	NA			14394.8	METALAXYL-M	Acylalanine	Fungicide
16	16	1	29430	0.000192702	Acinetobacter haemolyticus	Acinetobacter	Moraxellaceae	Pseudomonadales	Gammaproteobacteria	Proteobacteria		Bacteria	NA			18.5355	METALAXYL-M	Acylalanine	Fungicide
16	16	1	47917	0.0872569	Serratia fonticola	Serratia	Yersiniaceae	Enterobacterales	Gammaproteobacteria	Proteobacteria		Bacteria	NA			8392.98	METALAXYL-M	Acylalanine	Fungicide
16	16	1	569	0.0876546	Hafnia alvei	Hafnia	Hafniaceae	Enterobacterales	Gammaproteobacteria	Proteobacteria		Bacteria	NA			8431.23	METALAXYL-M	Acylalanine	Fungicide
16	16	1	82996	0.0106416	Serratia plymuthica	Serratia	Yersiniaceae	Enterobacterales	Gammaproteobacteria	Proteobacteria		Bacteria	NA			1023.58	METALAXYL-M	Acylalanine	Fungicide
16	16	1	1006623	0.00289145	Aeromonas cavernicola	Aeromonas	Aeromonadaceae	Aeromonadales	Gammaproteobacteria	Proteobacteria		Bacteria	NA			278.12	METALAXYL-M	Acylalanine	Fungicide
16	16	1	631	0.00398403	Yersinia intermedia	Yersinia	Yersiniaceae	Enterobacterales	Gammaproteobacteria	Proteobacteria		Bacteria	NA			383.211	METALAXYL-M	Acylalanine	Fungicide
16	16	1	296	0.00891616	Pseudomonas fragi	Pseudomonas	Pseudomonadaceae	Pseudomonadales	Gammaproteobacteria	Proteobacteria		Bacteria	NA		Pseudomonas chlororaphis group	857.619	METALAXYL-M	Acylalanine	Fungicide
16	16	1	1886807	0.00770536	Pseudomonas sp. TMW 2.1634	Pseudomonas	Pseudomonadaceae	Pseudomonadales	Gammaproteobacteria	Proteobacteria		Bacteria	NA			741.155	METALAXYL-M	Acylalanine	Fungicide
16	16	1	86185	0.000214178	Pseudomonas lundensis	Pseudomonas	Pseudomonadaceae	Pseudomonadales	Gammaproteobacteria	Proteobacteria		Bacteria	NA		Pseudomonas chlororaphis group	20.6011	METALAXYL-M	Acylalanine	Fungicide
16	16	1	1562974	0.000634432	Comamonas piscis	Comamonas	Comamonadaceae	Burkholderiales	Betaproteobacteria	Proteobacteria		Bacteria	NA			61.0242	METALAXYL-M	Acylalanine	Fungicide
16	16	1	160825	0.00286777	Comamonas koreensis	Comamonas	Comamonadaceae	Burkholderiales	Betaproteobacteria	Proteobacteria		Bacteria	NA			275.843	METALAXYL-M	Acylalanine	Fungicide
16	16	1	1783360	0.00235225	Comamonas sediminis	Comamonas	Comamonadaceae	Burkholderiales	Betaproteobacteria	Proteobacteria		Bacteria	NA			226.256	METALAXYL-M	Acylalanine	Fungicide
16	16	1	2479367	0.00191499	Buttiauxella sp. 3AFRM03	Buttiauxella	Enterobacteriaceae	Enterobacterales	Gammaproteobacteria	Proteobacteria		Bacteria	NA			184.197	METALAXYL-M	Acylalanine	Fungicide
16	16	1	82990	0.00047048	Buttiauxella gaviniae	Buttiauxella	Enterobacteriaceae	Enterobacterales	Gammaproteobacteria	Proteobacteria		Bacteria	NA			45.2541	METALAXYL-M	Acylalanine	Fungicide
16	16	1	317	0.00395261	Pseudomonas syringae	Pseudomonas	Pseudomonadaceae	Pseudomonadales	Gammaproteobacteria	Proteobacteria		Bacteria	NA	Pseudomonas syringae group genomosp. 1	Pseudomonas syringae group	380.19	METALAXYL-M	Acylalanine	Fungicide
16	16	1	595670	0.000447143	Acinetobacter kyonggiensis	Acinetobacter	Moraxellaceae	Pseudomonadales	Gammaproteobacteria	Proteobacteria		Bacteria	NA			43.0094	METALAXYL-M	Acylalanine	Fungicide
16	16	1	1673609	0.000395138	Acinetobacter albensis	Acinetobacter	Moraxellaceae	Pseudomonadales	Gammaproteobacteria	Proteobacteria		Bacteria	NA			38.0071	METALAXYL-M	Acylalanine	Fungicide
16	16	1	1646498	0.000119131	Acinetobacter sp. TTH0-4	Acinetobacter	Moraxellaceae	Pseudomonadales	Gammaproteobacteria	Proteobacteria		Bacteria	NA			11.4589	METALAXYL-M	Acylalanine	Fungicide
16	16	1	37482	0.000826505	Laceyella sacchari	Laceyella	Thermoactinomycetaceae	Bacillales	Bacilli	Firmicutes	Terrabacteria group	Bacteria	NA			79.499	METALAXYL-M	Acylalanine	Fungicide
16	16	1	2083054	0.00181314	Pseudomonas sp. LG1D9	Pseudomonas	Pseudomonadaceae	Pseudomonadales	Gammaproteobacteria	Proteobacteria		Bacteria	NA			174.401	METALAXYL-M	Acylalanine	Fungicide
16	16	1	2126069	0.000287999	Pseudomonas sp. LBUM920	Pseudomonas	Pseudomonadaceae	Pseudomonadales	Gammaproteobacteria	Proteobacteria		Bacteria	NA			27.7017	METALAXYL-M	Acylalanine	Fungicide
16	16	1	75588	0.000488222	Pseudomonas libanensis	Pseudomonas	Pseudomonadaceae	Pseudomonadales	Gammaproteobacteria	Proteobacteria		Bacteria	NA		Pseudomonas fluorescens group	46.9606	METALAXYL-M	Acylalanine	Fungicide
16	16	1	1241981	0.00253728	Chryseobacterium lactis	Chryseobacterium	Weeksellaceae	Flavobacteriales	Flavobacteriia	Bacteroidetes	FCB group	Bacteria	NA			244.053	METALAXYL-M	Acylalanine	Fungicide
16	16	1	82988	0.00039908	Buttiauxella brennerae	Buttiauxella	Enterobacteriaceae	Enterobacterales	Gammaproteobacteria	Proteobacteria		Bacteria	NA			38.3863	METALAXYL-M	Acylalanine	Fungicide
16	16	1	82977	0.000651093	Buttiauxella agrestis	Buttiauxella	Enterobacteriaceae	Enterobacterales	Gammaproteobacteria	Proteobacteria		Bacteria	NA			62.6267	METALAXYL-M	Acylalanine	Fungicide
16	16	1	380021	0.000749597	Pseudomonas protegens	Pseudomonas	Pseudomonadaceae	Pseudomonadales	Gammaproteobacteria	Proteobacteria		Bacteria	NA		Pseudomonas fluorescens group	72.1015	METALAXYL-M	Acylalanine	Fungicide
16	16	1	1131292	0.000187176	Enterococcus ureilyticus	Enterococcus	Enterococcaceae	Lactobacillales	Bacilli	Firmicutes	Terrabacteria group	Bacteria	NA			18.0039	METALAXYL-M	Acylalanine	Fungicide
16	16	1	2751	0.000883888	Carnobacterium maltaromaticum	Carnobacterium	Carnobacteriaceae	Lactobacillales	Bacilli	Firmicutes	Terrabacteria group	Bacteria	NA			85.0186	METALAXYL-M	Acylalanine	Fungicide
16	16	1	unassigned	0									NA			0	METALAXYL-M	Acylalanine	Fungicide
17	17	1	73010	0.276352	Aeromonas encheleia	Aeromonas	Aeromonadaceae	Aeromonadales	Gammaproteobacteria	Proteobacteria		Bacteria	NA			47598	METHAMIDOPHOS	Organophosphate	Insecticide
17	17	1	2033033	0.162477	Aeromonas sp. CU5	Aeromonas	Aeromonadaceae	Aeromonadales	Gammaproteobacteria	Proteobacteria		Bacteria	NA			27984.6	METHAMIDOPHOS	Organophosphate	Insecticide
17	17	1	654	0.000572609	Aeromonas veronii	Aeromonas	Aeromonadaceae	Aeromonadales	Gammaproteobacteria	Proteobacteria		Bacteria	NA			98.6245	METHAMIDOPHOS	Organophosphate	Insecticide
17	17	1	2033032	0.00159106	Aeromonas sp. CA23	Aeromonas	Aeromonadaceae	Aeromonadales	Gammaproteobacteria	Proteobacteria		Bacteria	NA			274.039	METHAMIDOPHOS	Organophosphate	Insecticide
17	17	1	645	0.0830349	Aeromonas salmonicida	Aeromonas	Aeromonadaceae	Aeromonadales	Gammaproteobacteria	Proteobacteria		Bacteria	NA			14301.7	METHAMIDOPHOS	Organophosphate	Insecticide
17	17	1	644	0.000271323	Aeromonas hydrophila	Aeromonas	Aeromonadaceae	Aeromonadales	Gammaproteobacteria	Proteobacteria		Bacteria	NA			46.7318	METHAMIDOPHOS	Organophosphate	Insecticide
17	17	1	40214	0.0597636	Acinetobacter johnsonii	Acinetobacter	Moraxellaceae	Pseudomonadales	Gammaproteobacteria	Proteobacteria		Bacteria	NA			10293.5	METHAMIDOPHOS	Organophosphate	Insecticide
17	17	1	29430	0.000170878	Acinetobacter haemolyticus	Acinetobacter	Moraxellaceae	Pseudomonadales	Gammaproteobacteria	Proteobacteria		Bacteria	NA			29.4315	METHAMIDOPHOS	Organophosphate	Insecticide
17	17	1	80746	0.000132192	[Haemophilus] piscium	Aeromonas	Aeromonadaceae	Aeromonadales	Gammaproteobacteria	Proteobacteria		Bacteria	NA			22.7683	METHAMIDOPHOS	Organophosphate	Insecticide
17	17	1	648	0.000248255	Aeromonas caviae	Aeromonas	Aeromonadaceae	Aeromonadales	Gammaproteobacteria	Proteobacteria		Bacteria	NA			42.7587	METHAMIDOPHOS	Organophosphate	Insecticide
17	17	1	569	0.135785	Hafnia alvei	Hafnia	Hafniaceae	Enterobacterales	Gammaproteobacteria	Proteobacteria		Bacteria	NA			23387.3	METHAMIDOPHOS	Organophosphate	Insecticide
17	17	1	2590869	0.0385098	Janthinobacterium sp. SNU WT3	Janthinobacterium	Oxalobacteraceae	Burkholderiales	Betaproteobacteria	Proteobacteria		Bacteria	NA			6632.82	METHAMIDOPHOS	Organophosphate	Insecticide
17	17	1	368607	0.0164519	Janthinobacterium svalbardensis	Janthinobacterium	Oxalobacteraceae	Burkholderiales	Betaproteobacteria	Proteobacteria		Bacteria	NA			2833.63	METHAMIDOPHOS	Organophosphate	Insecticide
17	17	1	29581	0.000754767	Janthinobacterium lividum	Janthinobacterium	Oxalobacteraceae	Burkholderiales	Betaproteobacteria	Proteobacteria		Bacteria	NA			129.999	METHAMIDOPHOS	Organophosphate	Insecticide
17	17	1	1644131	0.0274889	Janthinobacterium sp. 1_2014MBL_MicDiv	Janthinobacterium	Oxalobacteraceae	Burkholderiales	Betaproteobacteria	Proteobacteria		Bacteria	NA			4734.61	METHAMIDOPHOS	Organophosphate	Insecticide
17	17	1	1938606	0.0207295	Janthinobacterium sp. LM6	Janthinobacterium	Oxalobacteraceae	Burkholderiales	Betaproteobacteria	Proteobacteria		Bacteria	NA			3570.38	METHAMIDOPHOS	Organophosphate	Insecticide
17	17	1	55508	0.0514576	Janthinobacterium agaricidamnosum	Janthinobacterium	Oxalobacteraceae	Burkholderiales	Betaproteobacteria	Proteobacteria		Bacteria	NA			8862.9	METHAMIDOPHOS	Organophosphate	Insecticide
17	17	1	82996	0.023076	Serratia plymuthica	Serratia	Yersiniaceae	Enterobacterales	Gammaproteobacteria	Proteobacteria		Bacteria	NA			3974.54	METHAMIDOPHOS	Organophosphate	Insecticide
17	17	1	47917	0.0704859	Serratia fonticola	Serratia	Yersiniaceae	Enterobacterales	Gammaproteobacteria	Proteobacteria		Bacteria	NA			12140.3	METHAMIDOPHOS	Organophosphate	Insecticide
17	17	1	1241981	0.00153876	Chryseobacterium lactis	Chryseobacterium	Weeksellaceae	Flavobacteriales	Flavobacteriia	Bacteroidetes	FCB group	Bacteria	NA			265.031	METHAMIDOPHOS	Organophosphate	Insecticide
17	17	1	614	9.87348e-05	Serratia liquefaciens	Serratia	Yersiniaceae	Enterobacterales	Gammaproteobacteria	Proteobacteria		Bacteria	NA			17.0058	METHAMIDOPHOS	Organophosphate	Insecticide
17	17	1	631	0.00271488	Yersinia intermedia	Yersinia	Yersiniaceae	Enterobacterales	Gammaproteobacteria	Proteobacteria		Bacteria	NA			467.603	METHAMIDOPHOS	Organophosphate	Insecticide
17	17	1	29484	0.000123564	Yersinia frederiksenii	Yersinia	Yersiniaceae	Enterobacterales	Gammaproteobacteria	Proteobacteria		Bacteria	NA			21.2824	METHAMIDOPHOS	Organophosphate	Insecticide
17	17	1	28151	0.000409432	Serratia proteamaculans	Serratia	Yersiniaceae	Enterobacterales	Gammaproteobacteria	Proteobacteria		Bacteria	NA			70.5193	METHAMIDOPHOS	Organophosphate	Insecticide
17	17	1	1562974	0.000495765	Comamonas piscis	Comamonas	Comamonadaceae	Burkholderiales	Betaproteobacteria	Proteobacteria		Bacteria	NA			85.3891	METHAMIDOPHOS	Organophosphate	Insecticide
17	17	1	160825	0.00250737	Comamonas koreensis	Comamonas	Comamonadaceae	Burkholderiales	Betaproteobacteria	Proteobacteria		Bacteria	NA			431.862	METHAMIDOPHOS	Organophosphate	Insecticide
17	17	1	1783360	0.00224023	Comamonas sediminis	Comamonas	Comamonadaceae	Burkholderiales	Betaproteobacteria	Proteobacteria		Bacteria	NA			385.85	METHAMIDOPHOS	Organophosphate	Insecticide
17	17	1	1805933	0.000175621	Rahnella sp. ERMR1:05	Rahnella	Yersiniaceae	Enterobacterales	Gammaproteobacteria	Proteobacteria		Bacteria	NA			30.2484	METHAMIDOPHOS	Organophosphate	Insecticide
17	17	1	1006623	0.00560288	Aeromonas cavernicola	Aeromonas	Aeromonadaceae	Aeromonadales	Gammaproteobacteria	Proteobacteria		Bacteria	NA			965.024	METHAMIDOPHOS	Organophosphate	Insecticide
17	17	1	82988	0.000571971	Buttiauxella brennerae	Buttiauxella	Enterobacteriaceae	Enterobacterales	Gammaproteobacteria	Proteobacteria		Bacteria	NA			98.5146	METHAMIDOPHOS	Organophosphate	Insecticide
17	17	1	82977	0.000389842	Buttiauxella agrestis	Buttiauxella	Enterobacteriaceae	Enterobacterales	Gammaproteobacteria	Proteobacteria		Bacteria	NA			67.1453	METHAMIDOPHOS	Organophosphate	Insecticide
17	17	1	2479367	0.00159595	Buttiauxella sp. 3AFRM03	Buttiauxella	Enterobacteriaceae	Enterobacterales	Gammaproteobacteria	Proteobacteria		Bacteria	NA			274.882	METHAMIDOPHOS	Organophosphate	Insecticide
17	17	1	82990	0.000429636	Buttiauxella gaviniae	Buttiauxella	Enterobacteriaceae	Enterobacterales	Gammaproteobacteria	Proteobacteria		Bacteria	NA			73.9992	METHAMIDOPHOS	Organophosphate	Insecticide
17	17	1	317	0.00270143	Pseudomonas syringae	Pseudomonas	Pseudomonadaceae	Pseudomonadales	Gammaproteobacteria	Proteobacteria		Bacteria	NA	Pseudomonas syringae group genomosp. 1	Pseudomonas syringae group	465.286	METHAMIDOPHOS	Organophosphate	Insecticide
17	17	1	2083054	0.000329258	Pseudomonas sp. LG1D9	Pseudomonas	Pseudomonadaceae	Pseudomonadales	Gammaproteobacteria	Proteobacteria		Bacteria	NA			56.7104	METHAMIDOPHOS	Organophosphate	Insecticide
17	17	1	2126069	7.05626e-05	Pseudomonas sp. LBUM920	Pseudomonas	Pseudomonadaceae	Pseudomonadales	Gammaproteobacteria	Proteobacteria		Bacteria	NA			12.1535	METHAMIDOPHOS	Organophosphate	Insecticide
17	17	1	296	0.00236776	Pseudomonas fragi	Pseudomonas	Pseudomonadaceae	Pseudomonadales	Gammaproteobacteria	Proteobacteria		Bacteria	NA		Pseudomonas chlororaphis group	407.815	METHAMIDOPHOS	Organophosphate	Insecticide
17	17	1	1886807	0.00283144	Pseudomonas sp. TMW 2.1634	Pseudomonas	Pseudomonadaceae	Pseudomonadales	Gammaproteobacteria	Proteobacteria		Bacteria	NA			487.679	METHAMIDOPHOS	Organophosphate	Insecticide
17	17	1	86185	0.000220631	Pseudomonas lundensis	Pseudomonas	Pseudomonadaceae	Pseudomonadales	Gammaproteobacteria	Proteobacteria		Bacteria	NA		Pseudomonas chlororaphis group	38.0009	METHAMIDOPHOS	Organophosphate	Insecticide
17	17	1	37482	0.000626774	Laceyella sacchari	Laceyella	Thermoactinomycetaceae	Bacillales	Bacilli	Firmicutes	Terrabacteria group	Bacteria	NA			107.954	METHAMIDOPHOS	Organophosphate	Insecticide
17	17	1	1035707	0.000116085	Massilia namucuonensis	Massilia	Oxalobacteraceae	Burkholderiales	Betaproteobacteria	Proteobacteria		Bacteria	NA			19.9941	METHAMIDOPHOS	Organophosphate	Insecticide
17	17	1	1673609	0.000163133	Acinetobacter albensis	Acinetobacter	Moraxellaceae	Pseudomonadales	Gammaproteobacteria	Proteobacteria		Bacteria	NA			28.0975	METHAMIDOPHOS	Organophosphate	Insecticide
17	17	1	1646498	0.000652098	Acinetobacter sp. TTH0-4	Acinetobacter	Moraxellaceae	Pseudomonadales	Gammaproteobacteria	Proteobacteria		Bacteria	NA			112.315	METHAMIDOPHOS	Organophosphate	Insecticide
17	17	1	1324350	7.96277e-05	Acinetobacter equi	Acinetobacter	Moraxellaceae	Pseudomonadales	Gammaproteobacteria	Proteobacteria		Bacteria	NA			13.7148	METHAMIDOPHOS	Organophosphate	Insecticide
17	17	1	595670	0.000766475	Acinetobacter kyonggiensis	Acinetobacter	Moraxellaceae	Pseudomonadales	Gammaproteobacteria	Proteobacteria		Bacteria	NA			132.015	METHAMIDOPHOS	Organophosphate	Insecticide
17	17	1	380021	0.000222113	Pseudomonas protegens	Pseudomonas	Pseudomonadaceae	Pseudomonadales	Gammaproteobacteria	Proteobacteria		Bacteria	NA		Pseudomonas fluorescens group	38.2561	METHAMIDOPHOS	Organophosphate	Insecticide
17	17	1	2751	0.00048195	Carnobacterium maltaromaticum	Carnobacterium	Carnobacteriaceae	Lactobacillales	Bacilli	Firmicutes	Terrabacteria group	Bacteria	NA			83.0096	METHAMIDOPHOS	Organophosphate	Insecticide
17	17	1	2739	0.000121939	Vagococcus salmoninarum	Vagococcus	Enterococcaceae	Lactobacillales	Bacilli	Firmicutes	Terrabacteria group	Bacteria	NA			21.0024	METHAMIDOPHOS	Organophosphate	Insecticide
17	17	1	unassigned	0									NA			0	METHAMIDOPHOS	Organophosphate	Insecticide
18	18	1	2033033	0.254328	Aeromonas sp. CU5	Aeromonas	Aeromonadaceae	Aeromonadales	Gammaproteobacteria	Proteobacteria		Bacteria	NA			35395.8	METSULFURON-METHYL	Sulfonylurea	Herbicide
18	18	1	73010	0.131546	Aeromonas encheleia	Aeromonas	Aeromonadaceae	Aeromonadales	Gammaproteobacteria	Proteobacteria		Bacteria	NA			18307.8	METSULFURON-METHYL	Sulfonylurea	Herbicide
18	18	1	654	0.000576444	Aeromonas veronii	Aeromonas	Aeromonadaceae	Aeromonadales	Gammaproteobacteria	Proteobacteria		Bacteria	NA			80.226	METSULFURON-METHYL	Sulfonylurea	Herbicide
18	18	1	644	0.000202326	Aeromonas hydrophila	Aeromonas	Aeromonadaceae	Aeromonadales	Gammaproteobacteria	Proteobacteria		Bacteria	NA			28.1585	METSULFURON-METHYL	Sulfonylurea	Herbicide
18	18	1	47917	0.112654	Serratia fonticola	Serratia	Yersiniaceae	Enterobacterales	Gammaproteobacteria	Proteobacteria		Bacteria	NA			15678.6	METSULFURON-METHYL	Sulfonylurea	Herbicide
18	18	1	2033032	0.00208584	Aeromonas sp. CA23	Aeromonas	Aeromonadaceae	Aeromonadales	Gammaproteobacteria	Proteobacteria		Bacteria	NA			290.295	METSULFURON-METHYL	Sulfonylurea	Herbicide
18	18	1	645	0.207803	Aeromonas salmonicida	Aeromonas	Aeromonadaceae	Aeromonadales	Gammaproteobacteria	Proteobacteria		Bacteria	NA			28920.7	METSULFURON-METHYL	Sulfonylurea	Herbicide
18	18	1	40214	0.125888	Acinetobacter johnsonii	Acinetobacter	Moraxellaceae	Pseudomonadales	Gammaproteobacteria	Proteobacteria		Bacteria	NA			17520.3	METSULFURON-METHYL	Sulfonylurea	Herbicide
18	18	1	29430	0.000256413	Acinetobacter haemolyticus	Acinetobacter	Moraxellaceae	Pseudomonadales	Gammaproteobacteria	Proteobacteria		Bacteria	NA			35.686	METSULFURON-METHYL	Sulfonylurea	Herbicide
18	18	1	1562974	0.0018776	Comamonas piscis	Comamonas	Comamonadaceae	Burkholderiales	Betaproteobacteria	Proteobacteria		Bacteria	NA			261.313	METSULFURON-METHYL	Sulfonylurea	Herbicide
18	18	1	160825	0.0114521	Comamonas koreensis	Comamonas	Comamonadaceae	Burkholderiales	Betaproteobacteria	Proteobacteria		Bacteria	NA			1593.84	METSULFURON-METHYL	Sulfonylurea	Herbicide
18	18	1	1783360	0.00975486	Comamonas sediminis	Comamonas	Comamonadaceae	Burkholderiales	Betaproteobacteria	Proteobacteria		Bacteria	NA			1357.62	METSULFURON-METHYL	Sulfonylurea	Herbicide
18	18	1	569	0.0727155	Hafnia alvei	Hafnia	Hafniaceae	Enterobacterales	Gammaproteobacteria	Proteobacteria		Bacteria	NA			10120.1	METSULFURON-METHYL	Sulfonylurea	Herbicide
18	18	1	2751	0.00113536	Carnobacterium maltaromaticum	Carnobacterium	Carnobacteriaceae	Lactobacillales	Bacilli	Firmicutes	Terrabacteria group	Bacteria	NA			158.012	METSULFURON-METHYL	Sulfonylurea	Herbicide
18	18	1	1886807	0.00353311	Pseudomonas sp. TMW 2.1634	Pseudomonas	Pseudomonadaceae	Pseudomonadales	Gammaproteobacteria	Proteobacteria		Bacteria	NA			491.718	METSULFURON-METHYL	Sulfonylurea	Herbicide
18	18	1	296	0.00320297	Pseudomonas fragi	Pseudomonas	Pseudomonadaceae	Pseudomonadales	Gammaproteobacteria	Proteobacteria		Bacteria	NA		Pseudomonas chlororaphis group	445.77	METSULFURON-METHYL	Sulfonylurea	Herbicide
18	18	1	86185	0.000207133	Pseudomonas lundensis	Pseudomonas	Pseudomonadaceae	Pseudomonadales	Gammaproteobacteria	Proteobacteria		Bacteria	NA		Pseudomonas chlororaphis group	28.8276	METSULFURON-METHYL	Sulfonylurea	Herbicide
18	18	1	631	0.00397099	Yersinia intermedia	Yersinia	Yersiniaceae	Enterobacterales	Gammaproteobacteria	Proteobacteria		Bacteria	NA			552.659	METSULFURON-METHYL	Sulfonylurea	Herbicide
18	18	1	29483	9.69416e-05	Yersinia aldovae	Yersinia	Yersiniaceae	Enterobacterales	Gammaproteobacteria	Proteobacteria		Bacteria	NA			13.4918	METSULFURON-METHYL	Sulfonylurea	Herbicide
18	18	1	82996	0.010836	Serratia plymuthica	Serratia	Yersiniaceae	Enterobacterales	Gammaproteobacteria	Proteobacteria		Bacteria	NA			1508.09	METSULFURON-METHYL	Sulfonylurea	Herbicide
18	18	1	1805933	0.000212056	Rahnella sp. ERMR1:05	Rahnella	Yersiniaceae	Enterobacterales	Gammaproteobacteria	Proteobacteria		Bacteria	NA			29.5126	METSULFURON-METHYL	Sulfonylurea	Herbicide
18	18	1	1644131	0.0134457	Janthinobacterium sp. 1_2014MBL_MicDiv	Janthinobacterium	Oxalobacteraceae	Burkholderiales	Betaproteobacteria	Proteobacteria		Bacteria	NA			1871.29	METSULFURON-METHYL	Sulfonylurea	Herbicide
18	18	1	55508	0.004062	Janthinobacterium agaricidamnosum	Janthinobacterium	Oxalobacteraceae	Burkholderiales	Betaproteobacteria	Proteobacteria		Bacteria	NA			565.325	METSULFURON-METHYL	Sulfonylurea	Herbicide
18	18	1	1938606	0.000773881	Janthinobacterium sp. LM6	Janthinobacterium	Oxalobacteraceae	Burkholderiales	Betaproteobacteria	Proteobacteria		Bacteria	NA			107.704	METSULFURON-METHYL	Sulfonylurea	Herbicide
18	18	1	368607	0.00518012	Janthinobacterium svalbardensis	Janthinobacterium	Oxalobacteraceae	Burkholderiales	Betaproteobacteria	Proteobacteria		Bacteria	NA			720.937	METSULFURON-METHYL	Sulfonylurea	Herbicide
18	18	1	2590869	0.00667962	Janthinobacterium sp. SNU WT3	Janthinobacterium	Oxalobacteraceae	Burkholderiales	Betaproteobacteria	Proteobacteria		Bacteria	NA			929.63	METSULFURON-METHYL	Sulfonylurea	Herbicide
18	18	1	29581	9.54805e-05	Janthinobacterium lividum	Janthinobacterium	Oxalobacteraceae	Burkholderiales	Betaproteobacteria	Proteobacteria		Bacteria	NA			13.2884	METSULFURON-METHYL	Sulfonylurea	Herbicide
18	18	1	28151	0.000191345	Serratia proteamaculans	Serratia	Yersiniaceae	Enterobacterales	Gammaproteobacteria	Proteobacteria		Bacteria	NA			26.6303	METSULFURON-METHYL	Sulfonylurea	Herbicide
18	18	1	37482	0.000651132	Laceyella sacchari	Laceyella	Thermoactinomycetaceae	Bacillales	Bacilli	Firmicutes	Terrabacteria group	Bacteria	NA			90.6206	METSULFURON-METHYL	Sulfonylurea	Herbicide
18	18	1	82990	0.00080624	Buttiauxella gaviniae	Buttiauxella	Enterobacteriaceae	Enterobacterales	Gammaproteobacteria	Proteobacteria		Bacteria	NA			112.208	METSULFURON-METHYL	Sulfonylurea	Herbicide
18	18	1	2479367	0.00297411	Buttiauxella sp. 3AFRM03	Buttiauxella	Enterobacteriaceae	Enterobacterales	Gammaproteobacteria	Proteobacteria		Bacteria	NA			413.919	METSULFURON-METHYL	Sulfonylurea	Herbicide
18	18	1	82977	0.000636831	Buttiauxella agrestis	Buttiauxella	Enterobacteriaceae	Enterobacterales	Gammaproteobacteria	Proteobacteria		Bacteria	NA			88.6303	METSULFURON-METHYL	Sulfonylurea	Herbicide
18	18	1	82988	0.000775946	Buttiauxella brennerae	Buttiauxella	Enterobacteriaceae	Enterobacterales	Gammaproteobacteria	Proteobacteria		Bacteria	NA			107.991	METSULFURON-METHYL	Sulfonylurea	Herbicide
18	18	1	1006623	0.00400626	Aeromonas cavernicola	Aeromonas	Aeromonadaceae	Aeromonadales	Gammaproteobacteria	Proteobacteria		Bacteria	NA			557.568	METSULFURON-METHYL	Sulfonylurea	Herbicide
18	18	1	1646498	0.000610897	Acinetobacter sp. TTH0-4	Acinetobacter	Moraxellaceae	Pseudomonadales	Gammaproteobacteria	Proteobacteria		Bacteria	NA			85.0209	METSULFURON-METHYL	Sulfonylurea	Herbicide
18	18	1	2083054	0.000702708	Pseudomonas sp. LG1D9	Pseudomonas	Pseudomonadaceae	Pseudomonadales	Gammaproteobacteria	Proteobacteria		Bacteria	NA			97.7987	METSULFURON-METHYL	Sulfonylurea	Herbicide
18	18	1	2126069	0.000202528	Pseudomonas sp. LBUM920	Pseudomonas	Pseudomonadaceae	Pseudomonadales	Gammaproteobacteria	Proteobacteria		Bacteria	NA			28.1866	METSULFURON-METHYL	Sulfonylurea	Herbicide
18	18	1	595670	0.000323362	Acinetobacter kyonggiensis	Acinetobacter	Moraxellaceae	Pseudomonadales	Gammaproteobacteria	Proteobacteria		Bacteria	NA			45.0036	METSULFURON-METHYL	Sulfonylurea	Herbicide
18	18	1	1241981	0.00211263	Chryseobacterium lactis	Chryseobacterium	Weeksellaceae	Flavobacteriales	Flavobacteriia	Bacteroidetes	FCB group	Bacteria	NA			294.023	METSULFURON-METHYL	Sulfonylurea	Herbicide
18	18	1	317	0.000867337	Pseudomonas syringae	Pseudomonas	Pseudomonadaceae	Pseudomonadales	Gammaproteobacteria	Proteobacteria		Bacteria	NA	Pseudomonas syringae group genomosp. 1	Pseudomonas syringae group	120.711	METSULFURON-METHYL	Sulfonylurea	Herbicide
18	18	1	1131292	0.000123821	Enterococcus ureilyticus	Enterococcus	Enterococcaceae	Lactobacillales	Bacilli	Firmicutes	Terrabacteria group	Bacteria	NA			17.2327	METSULFURON-METHYL	Sulfonylurea	Herbicide
18	18	1	332949	0.000135279	Enterococcus silesiacus	Enterococcus	Enterococcaceae	Lactobacillales	Bacilli	Firmicutes	Terrabacteria group	Bacteria	NA			18.8274	METSULFURON-METHYL	Sulfonylurea	Herbicide
18	18	1	332410	0.000186831	Exiguobacterium sibiricum	Exiguobacterium		Bacillales	Bacilli	Firmicutes	Terrabacteria group	Bacteria	NA			26.0021	METSULFURON-METHYL	Sulfonylurea	Herbicide
18	18	1	2739	0.000121748	Vagococcus salmoninarum	Vagococcus	Enterococcaceae	Lactobacillales	Bacilli	Firmicutes	Terrabacteria group	Bacteria	NA			16.9441	METSULFURON-METHYL	Sulfonylurea	Herbicide
18	18	1	unassigned	0									NA			0	METSULFURON-METHYL	Sulfonylurea	Herbicide
19	19	1	1006623	0.00369136	Aeromonas cavernicola	Aeromonas	Aeromonadaceae	Aeromonadales	Gammaproteobacteria	Proteobacteria		Bacteria	NA			380.144	PINOXADEN	Phenylpyrazolin	Herbicide
19	19	1	654	0.000267015	Aeromonas veronii	Aeromonas	Aeromonadaceae	Aeromonadales	Gammaproteobacteria	Proteobacteria		Bacteria	NA			27.4977	PINOXADEN	Phenylpyrazolin	Herbicide
19	19	1	2033033	0.21189	Aeromonas sp. CU5	Aeromonas	Aeromonadaceae	Aeromonadales	Gammaproteobacteria	Proteobacteria		Bacteria	NA			21820.9	PINOXADEN	Phenylpyrazolin	Herbicide
19	19	1	73010	0.169867	Aeromonas encheleia	Aeromonas	Aeromonadaceae	Aeromonadales	Gammaproteobacteria	Proteobacteria		Bacteria	NA			17493.2	PINOXADEN	Phenylpyrazolin	Herbicide
19	19	1	644	0.000287091	Aeromonas hydrophila	Aeromonas	Aeromonadaceae	Aeromonadales	Gammaproteobacteria	Proteobacteria		Bacteria	NA			29.5652	PINOXADEN	Phenylpyrazolin	Herbicide
19	19	1	569	0.100592	Hafnia alvei	Hafnia	Hafniaceae	Enterobacterales	Gammaproteobacteria	Proteobacteria		Bacteria	NA			10359.2	PINOXADEN	Phenylpyrazolin	Herbicide
19	19	1	645	0.160812	Aeromonas salmonicida	Aeromonas	Aeromonadaceae	Aeromonadales	Gammaproteobacteria	Proteobacteria		Bacteria	NA			16560.8	PINOXADEN	Phenylpyrazolin	Herbicide
19	19	1	2033032	0.00194663	Aeromonas sp. CA23	Aeromonas	Aeromonadaceae	Aeromonadales	Gammaproteobacteria	Proteobacteria		Bacteria	NA			200.468	PINOXADEN	Phenylpyrazolin	Herbicide
19	19	1	80746	0.000123077	[Haemophilus] piscium	Aeromonas	Aeromonadaceae	Aeromonadales	Gammaproteobacteria	Proteobacteria		Bacteria	NA			12.6747	PINOXADEN	Phenylpyrazolin	Herbicide
19	19	1	47917	0.0990276	Serratia fonticola	Serratia	Yersiniaceae	Enterobacterales	Gammaproteobacteria	Proteobacteria		Bacteria	NA			10198.1	PINOXADEN	Phenylpyrazolin	Herbicide
19	19	1	2590869	0.0165407	Janthinobacterium sp. SNU WT3	Janthinobacterium	Oxalobacteraceae	Burkholderiales	Betaproteobacteria	Proteobacteria		Bacteria	NA			1703.39	PINOXADEN	Phenylpyrazolin	Herbicide
19	19	1	1644131	0.00570206	Janthinobacterium sp. 1_2014MBL_MicDiv	Janthinobacterium	Oxalobacteraceae	Burkholderiales	Betaproteobacteria	Proteobacteria		Bacteria	NA			587.209	PINOXADEN	Phenylpyrazolin	Herbicide
19	19	1	29581	0.00046445	Janthinobacterium lividum	Janthinobacterium	Oxalobacteraceae	Burkholderiales	Betaproteobacteria	Proteobacteria		Bacteria	NA			47.83	PINOXADEN	Phenylpyrazolin	Herbicide
19	19	1	1938606	0.0153519	Janthinobacterium sp. LM6	Janthinobacterium	Oxalobacteraceae	Burkholderiales	Betaproteobacteria	Proteobacteria		Bacteria	NA			1580.97	PINOXADEN	Phenylpyrazolin	Herbicide
19	19	1	55508	0.0180064	Janthinobacterium agaricidamnosum	Janthinobacterium	Oxalobacteraceae	Burkholderiales	Betaproteobacteria	Proteobacteria		Bacteria	NA			1854.34	PINOXADEN	Phenylpyrazolin	Herbicide
19	19	1	368607	0.0400148	Janthinobacterium svalbardensis	Janthinobacterium	Oxalobacteraceae	Burkholderiales	Betaproteobacteria	Proteobacteria		Bacteria	NA			4120.8	PINOXADEN	Phenylpyrazolin	Herbicide
19	19	1	1886807	0.00469535	Pseudomonas sp. TMW 2.1634	Pseudomonas	Pseudomonadaceae	Pseudomonadales	Gammaproteobacteria	Proteobacteria		Bacteria	NA			483.537	PINOXADEN	Phenylpyrazolin	Herbicide
19	19	1	296	0.00425303	Pseudomonas fragi	Pseudomonas	Pseudomonadaceae	Pseudomonadales	Gammaproteobacteria	Proteobacteria		Bacteria	NA		Pseudomonas chlororaphis group	437.986	PINOXADEN	Phenylpyrazolin	Herbicide
19	19	1	86185	0.000217331	Pseudomonas lundensis	Pseudomonas	Pseudomonadaceae	Pseudomonadales	Gammaproteobacteria	Proteobacteria		Bacteria	NA		Pseudomonas chlororaphis group	22.3812	PINOXADEN	Phenylpyrazolin	Herbicide
19	19	1	40214	0.121262	Acinetobacter johnsonii	Acinetobacter	Moraxellaceae	Pseudomonadales	Gammaproteobacteria	Proteobacteria		Bacteria	NA			12487.8	PINOXADEN	Phenylpyrazolin	Herbicide
19	19	1	29430	0.000264099	Acinetobacter haemolyticus	Acinetobacter	Moraxellaceae	Pseudomonadales	Gammaproteobacteria	Proteobacteria		Bacteria	NA			27.1975	PINOXADEN	Phenylpyrazolin	Herbicide
19	19	1	631	0.00495609	Yersinia intermedia	Yersinia	Yersiniaceae	Enterobacterales	Gammaproteobacteria	Proteobacteria		Bacteria	NA			510.388	PINOXADEN	Phenylpyrazolin	Herbicide
19	19	1	29484	0.000184014	Yersinia frederiksenii	Yersinia	Yersiniaceae	Enterobacterales	Gammaproteobacteria	Proteobacteria		Bacteria	NA			18.9502	PINOXADEN	Phenylpyrazolin	Herbicide
19	19	1	75588	0.000214153	Pseudomonas libanensis	Pseudomonas	Pseudomonadaceae	Pseudomonadales	Gammaproteobacteria	Proteobacteria		Bacteria	NA		Pseudomonas fluorescens group	22.0539	PINOXADEN	Phenylpyrazolin	Herbicide
19	19	1	2083054	0.000484654	Pseudomonas sp. LG1D9	Pseudomonas	Pseudomonadaceae	Pseudomonadales	Gammaproteobacteria	Proteobacteria		Bacteria	NA			49.9107	PINOXADEN	Phenylpyrazolin	Herbicide
19	19	1	1805933	0.000145418	Rahnella sp. ERMR1:05	Rahnella	Yersiniaceae	Enterobacterales	Gammaproteobacteria	Proteobacteria		Bacteria	NA			14.9754	PINOXADEN	Phenylpyrazolin	Herbicide
19	19	1	317	0.00439276	Pseudomonas syringae	Pseudomonas	Pseudomonadaceae	Pseudomonadales	Gammaproteobacteria	Proteobacteria		Bacteria	NA	Pseudomonas syringae group genomosp. 1	Pseudomonas syringae group	452.375	PINOXADEN	Phenylpyrazolin	Herbicide
19	19	1	2751	0.0015926	Carnobacterium maltaromaticum	Carnobacterium	Carnobacteriaceae	Lactobacillales	Bacilli	Firmicutes	Terrabacteria group	Bacteria	NA			164.01	PINOXADEN	Phenylpyrazolin	Herbicide
19	19	1	82996	0.00694163	Serratia plymuthica	Serratia	Yersiniaceae	Enterobacterales	Gammaproteobacteria	Proteobacteria		Bacteria	NA			714.863	PINOXADEN	Phenylpyrazolin	Herbicide
19	19	1	1646498	0.000299758	Acinetobacter sp. TTH0-4	Acinetobacter	Moraxellaceae	Pseudomonadales	Gammaproteobacteria	Proteobacteria		Bacteria	NA			30.8697	PINOXADEN	Phenylpyrazolin	Herbicide
19	19	1	1673609	0.000111568	Acinetobacter albensis	Acinetobacter	Moraxellaceae	Pseudomonadales	Gammaproteobacteria	Proteobacteria		Bacteria	NA			11.4895	PINOXADEN	Phenylpyrazolin	Herbicide
19	19	1	37482	0.000886581	Laceyella sacchari	Laceyella	Thermoactinomycetaceae	Bacillales	Bacilli	Firmicutes	Terrabacteria group	Bacteria	NA			91.3018	PINOXADEN	Phenylpyrazolin	Herbicide
19	19	1	82990	0.000422904	Buttiauxella gaviniae	Buttiauxella	Enterobacteriaceae	Enterobacterales	Gammaproteobacteria	Proteobacteria		Bacteria	NA			43.5515	PINOXADEN	Phenylpyrazolin	Herbicide
19	19	1	2479367	0.00135854	Buttiauxella sp. 3AFRM03	Buttiauxella	Enterobacteriaceae	Enterobacterales	Gammaproteobacteria	Proteobacteria		Bacteria	NA			139.905	PINOXADEN	Phenylpyrazolin	Herbicide
19	19	1	82977	0.000421622	Buttiauxella agrestis	Buttiauxella	Enterobacteriaceae	Enterobacterales	Gammaproteobacteria	Proteobacteria		Bacteria	NA			43.4194	PINOXADEN	Phenylpyrazolin	Herbicide
19	19	1	82988	0.00020484	Buttiauxella brennerae	Buttiauxella	Enterobacteriaceae	Enterobacterales	Gammaproteobacteria	Proteobacteria		Bacteria	NA			21.0948	PINOXADEN	Phenylpyrazolin	Herbicide
19	19	1	332949	0.000313063	Enterococcus silesiacus	Enterococcus	Enterococcaceae	Lactobacillales	Bacilli	Firmicutes	Terrabacteria group	Bacteria	NA			32.2399	PINOXADEN	Phenylpyrazolin	Herbicide
19	19	1	2739	0.000153065	Vagococcus salmoninarum	Vagococcus	Enterococcaceae	Lactobacillales	Bacilli	Firmicutes	Terrabacteria group	Bacteria	NA			15.7629	PINOXADEN	Phenylpyrazolin	Herbicide
19	19	1	595670	0.00019422	Acinetobacter kyonggiensis	Acinetobacter	Moraxellaceae	Pseudomonadales	Gammaproteobacteria	Proteobacteria		Bacteria	NA			20.0012	PINOXADEN	Phenylpyrazolin	Herbicide
19	19	1	380021	0.000339273	Pseudomonas protegens	Pseudomonas	Pseudomonadaceae	Pseudomonadales	Gammaproteobacteria	Proteobacteria		Bacteria	NA		Pseudomonas fluorescens group	34.939	PINOXADEN	Phenylpyrazolin	Herbicide
19	19	1	1241981	0.00110705	Chryseobacterium lactis	Chryseobacterium	Weeksellaceae	Flavobacteriales	Flavobacteriia	Bacteroidetes	FCB group	Bacteria	NA			114.007	PINOXADEN	Phenylpyrazolin	Herbicide
19	19	1	unassigned	0									NA			1	PINOXADEN	Phenylpyrazolin	Herbicide
20	20	1	1562974	0.00272305	Comamonas piscis	Comamonas	Comamonadaceae	Burkholderiales	Betaproteobacteria	Proteobacteria		Bacteria	NA			198.739	PROMETRYN	Triazine	Herbicide
20	20	1	1783360	0.0121728	Comamonas sediminis	Comamonas	Comamonadaceae	Burkholderiales	Betaproteobacteria	Proteobacteria		Bacteria	NA			888.417	PROMETRYN	Triazine	Herbicide
20	20	1	160825	0.0124239	Comamonas koreensis	Comamonas	Comamonadaceae	Burkholderiales	Betaproteobacteria	Proteobacteria		Bacteria	NA			906.749	PROMETRYN	Triazine	Herbicide
20	20	1	368607	0.0148191	Janthinobacterium svalbardensis	Janthinobacterium	Oxalobacteraceae	Burkholderiales	Betaproteobacteria	Proteobacteria		Bacteria	NA			1081.56	PROMETRYN	Triazine	Herbicide
20	20	1	2590869	0.0025345	Janthinobacterium sp. SNU WT3	Janthinobacterium	Oxalobacteraceae	Burkholderiales	Betaproteobacteria	Proteobacteria		Bacteria	NA			184.978	PROMETRYN	Triazine	Herbicide
20	20	1	1644131	0.0615827	Janthinobacterium sp. 1_2014MBL_MicDiv	Janthinobacterium	Oxalobacteraceae	Burkholderiales	Betaproteobacteria	Proteobacteria		Bacteria	NA			4494.55	PROMETRYN	Triazine	Herbicide
20	20	1	55508	0.000460002	Janthinobacterium agaricidamnosum	Janthinobacterium	Oxalobacteraceae	Burkholderiales	Betaproteobacteria	Proteobacteria		Bacteria	NA			33.5728	PROMETRYN	Triazine	Herbicide
20	20	1	1938606	0.0114224	Janthinobacterium sp. LM6	Janthinobacterium	Oxalobacteraceae	Burkholderiales	Betaproteobacteria	Proteobacteria		Bacteria	NA			833.656	PROMETRYN	Triazine	Herbicide
20	20	1	29581	0.0002834	Janthinobacterium lividum	Janthinobacterium	Oxalobacteraceae	Burkholderiales	Betaproteobacteria	Proteobacteria		Bacteria	NA			20.6836	PROMETRYN	Triazine	Herbicide
20	20	1	2033033	0.24224	Aeromonas sp. CU5	Aeromonas	Aeromonadaceae	Aeromonadales	Gammaproteobacteria	Proteobacteria		Bacteria	NA			17679.7	PROMETRYN	Triazine	Herbicide
20	20	1	73010	0.155896	Aeromonas encheleia	Aeromonas	Aeromonadaceae	Aeromonadales	Gammaproteobacteria	Proteobacteria		Bacteria	NA			11377.9	PROMETRYN	Triazine	Herbicide
20	20	1	645	0.17073	Aeromonas salmonicida	Aeromonas	Aeromonadaceae	Aeromonadales	Gammaproteobacteria	Proteobacteria		Bacteria	NA			12460.6	PROMETRYN	Triazine	Herbicide
20	20	1	2033032	0.000458384	Aeromonas sp. CA23	Aeromonas	Aeromonadaceae	Aeromonadales	Gammaproteobacteria	Proteobacteria		Bacteria	NA			33.4547	PROMETRYN	Triazine	Herbicide
20	20	1	654	0.00069228	Aeromonas veronii	Aeromonas	Aeromonadaceae	Aeromonadales	Gammaproteobacteria	Proteobacteria		Bacteria	NA			50.5253	PROMETRYN	Triazine	Herbicide
20	20	1	644	0.000544758	Aeromonas hydrophila	Aeromonas	Aeromonadaceae	Aeromonadales	Gammaproteobacteria	Proteobacteria		Bacteria	NA			39.7586	PROMETRYN	Triazine	Herbicide
20	20	1	648	0.000287218	Aeromonas caviae	Aeromonas	Aeromonadaceae	Aeromonadales	Gammaproteobacteria	Proteobacteria		Bacteria	NA			20.9623	PROMETRYN	Triazine	Herbicide
20	20	1	47917	0.0761423	Serratia fonticola	Serratia	Yersiniaceae	Enterobacterales	Gammaproteobacteria	Proteobacteria		Bacteria	NA			5557.17	PROMETRYN	Triazine	Herbicide
20	20	1	80746	0.000181896	[Haemophilus] piscium	Aeromonas	Aeromonadaceae	Aeromonadales	Gammaproteobacteria	Proteobacteria		Bacteria	NA			13.2755	PROMETRYN	Triazine	Herbicide
20	20	1	569	0.0764338	Hafnia alvei	Hafnia	Hafniaceae	Enterobacterales	Gammaproteobacteria	Proteobacteria		Bacteria	NA			5578.44	PROMETRYN	Triazine	Herbicide
20	20	1	82996	0.00674771	Serratia plymuthica	Serratia	Yersiniaceae	Enterobacterales	Gammaproteobacteria	Proteobacteria		Bacteria	NA			492.475	PROMETRYN	Triazine	Herbicide
20	20	1	40214	0.119571	Acinetobacter johnsonii	Acinetobacter	Moraxellaceae	Pseudomonadales	Gammaproteobacteria	Proteobacteria		Bacteria	NA			8726.8	PROMETRYN	Triazine	Herbicide
20	20	1	29430	0.000492273	Acinetobacter haemolyticus	Acinetobacter	Moraxellaceae	Pseudomonadales	Gammaproteobacteria	Proteobacteria		Bacteria	NA			35.928	PROMETRYN	Triazine	Herbicide
20	20	1	1006623	0.00584313	Aeromonas cavernicola	Aeromonas	Aeromonadaceae	Aeromonadales	Gammaproteobacteria	Proteobacteria		Bacteria	NA			426.455	PROMETRYN	Triazine	Herbicide
20	20	1	28151	0.000306173	Serratia proteamaculans	Serratia	Yersiniaceae	Enterobacterales	Gammaproteobacteria	Proteobacteria		Bacteria	NA			22.3457	PROMETRYN	Triazine	Herbicide
20	20	1	1805933	0.000205642	Rahnella sp. ERMR1:05	Rahnella	Yersiniaceae	Enterobacterales	Gammaproteobacteria	Proteobacteria		Bacteria	NA			15.0085	PROMETRYN	Triazine	Herbicide
20	20	1	29484	0.000175872	Yersinia frederiksenii	Yersinia	Yersiniaceae	Enterobacterales	Gammaproteobacteria	Proteobacteria		Bacteria	NA			12.8358	PROMETRYN	Triazine	Herbicide
20	20	1	631	0.00376958	Yersinia intermedia	Yersinia	Yersiniaceae	Enterobacterales	Gammaproteobacteria	Proteobacteria		Bacteria	NA			275.119	PROMETRYN	Triazine	Herbicide
20	20	1	296	0.00381012	Pseudomonas fragi	Pseudomonas	Pseudomonadaceae	Pseudomonadales	Gammaproteobacteria	Proteobacteria		Bacteria	NA		Pseudomonas chlororaphis group	278.078	PROMETRYN	Triazine	Herbicide
20	20	1	1886807	0.00424546	Pseudomonas sp. TMW 2.1634	Pseudomonas	Pseudomonadaceae	Pseudomonadales	Gammaproteobacteria	Proteobacteria		Bacteria	NA			309.85	PROMETRYN	Triazine	Herbicide
20	20	1	595670	0.000589299	Acinetobacter kyonggiensis	Acinetobacter	Moraxellaceae	Pseudomonadales	Gammaproteobacteria	Proteobacteria		Bacteria	NA			43.0094	PROMETRYN	Triazine	Herbicide
20	20	1	2083054	0.00094284	Pseudomonas sp. LG1D9	Pseudomonas	Pseudomonadaceae	Pseudomonadales	Gammaproteobacteria	Proteobacteria		Bacteria	NA			68.8123	PROMETRYN	Triazine	Herbicide
20	20	1	75588	0.000260086	Pseudomonas libanensis	Pseudomonas	Pseudomonadaceae	Pseudomonadales	Gammaproteobacteria	Proteobacteria		Bacteria	NA		Pseudomonas fluorescens group	18.9821	PROMETRYN	Triazine	Herbicide
20	20	1	2751	0.00134305	Carnobacterium maltaromaticum	Carnobacterium	Carnobacteriaceae	Lactobacillales	Bacilli	Firmicutes	Terrabacteria group	Bacteria	NA			98.0215	PROMETRYN	Triazine	Herbicide
20	20	1	108981	0.000190596	Acinetobacter schindleri	Acinetobacter	Moraxellaceae	Pseudomonadales	Gammaproteobacteria	Proteobacteria		Bacteria	NA			13.9104	PROMETRYN	Triazine	Herbicide
20	20	1	332949	0.000178091	Enterococcus silesiacus	Enterococcus	Enterococcaceae	Lactobacillales	Bacilli	Firmicutes	Terrabacteria group	Bacteria	NA			12.9978	PROMETRYN	Triazine	Herbicide
20	20	1	37482	0.000708436	Laceyella sacchari	Laceyella	Thermoactinomycetaceae	Bacillales	Bacilli	Firmicutes	Terrabacteria group	Bacteria	NA			51.7045	PROMETRYN	Triazine	Herbicide
20	20	1	1241981	0.00189124	Chryseobacterium lactis	Chryseobacterium	Weeksellaceae	Flavobacteriales	Flavobacteriia	Bacteroidetes	FCB group	Bacteria	NA			138.03	PROMETRYN	Triazine	Herbicide
20	20	1	2479367	0.00175292	Buttiauxella sp. 3AFRM03	Buttiauxella	Enterobacteriaceae	Enterobacterales	Gammaproteobacteria	Proteobacteria		Bacteria	NA			127.935	PROMETRYN	Triazine	Herbicide
20	20	1	82990	0.000233987	Buttiauxella gaviniae	Buttiauxella	Enterobacteriaceae	Enterobacterales	Gammaproteobacteria	Proteobacteria		Bacteria	NA			17.0773	PROMETRYN	Triazine	Herbicide
20	20	1	82988	0.000502143	Buttiauxella brennerae	Buttiauxella	Enterobacteriaceae	Enterobacterales	Gammaproteobacteria	Proteobacteria		Bacteria	NA			36.6484	PROMETRYN	Triazine	Herbicide
20	20	1	82977	0.000585816	Buttiauxella agrestis	Buttiauxella	Enterobacteriaceae	Enterobacterales	Gammaproteobacteria	Proteobacteria		Bacteria	NA			42.7552	PROMETRYN	Triazine	Herbicide
20	20	1	1646498	0.000370984	Acinetobacter sp. TTH0-4	Acinetobacter	Moraxellaceae	Pseudomonadales	Gammaproteobacteria	Proteobacteria		Bacteria	NA			27.0759	PROMETRYN	Triazine	Herbicide
20	20	1	1673609	0.000398275	Acinetobacter albensis	Acinetobacter	Moraxellaceae	Pseudomonadales	Gammaproteobacteria	Proteobacteria		Bacteria	NA			29.0677	PROMETRYN	Triazine	Herbicide
20	20	1	380021	0.000404856	Pseudomonas protegens	Pseudomonas	Pseudomonadaceae	Pseudomonadales	Gammaproteobacteria	Proteobacteria		Bacteria	NA		Pseudomonas fluorescens group	29.548	PROMETRYN	Triazine	Herbicide
20	20	1	317	0.00202674	Pseudomonas syringae	Pseudomonas	Pseudomonadaceae	Pseudomonadales	Gammaproteobacteria	Proteobacteria		Bacteria	NA	Pseudomonas syringae group genomosp. 1	Pseudomonas syringae group	147.919	PROMETRYN	Triazine	Herbicide
20	20	1	1484693	0.000273321	Rhodoferax saidenbachensis	Rhodoferax	Comamonadaceae	Burkholderiales	Betaproteobacteria	Proteobacteria		Bacteria	NA			19.9481	PROMETRYN	Triazine	Herbicide
20	20	1	2739	0.000150821	Vagococcus salmoninarum	Vagococcus	Enterococcaceae	Lactobacillales	Bacilli	Firmicutes	Terrabacteria group	Bacteria	NA			11.0075	PROMETRYN	Triazine	Herbicide
20	20	1	unassigned	0									NA			0	PROMETRYN	Triazine	Herbicide
21	21	1	47917	0.0885755	Serratia fonticola	Serratia	Yersiniaceae	Enterobacterales	Gammaproteobacteria	Proteobacteria		Bacteria	NA			10589	PROPAMOCARB		Fungicide
21	21	1	2033033	0.161428	Aeromonas sp. CU5	Aeromonas	Aeromonadaceae	Aeromonadales	Gammaproteobacteria	Proteobacteria		Bacteria	NA			19298.4	PROPAMOCARB		Fungicide
21	21	1	73010	0.10613	Aeromonas encheleia	Aeromonas	Aeromonadaceae	Aeromonadales	Gammaproteobacteria	Proteobacteria		Bacteria	NA			12687.6	PROPAMOCARB		Fungicide
21	21	1	645	0.112985	Aeromonas salmonicida	Aeromonas	Aeromonadaceae	Aeromonadales	Gammaproteobacteria	Proteobacteria		Bacteria	NA			13507.1	PROPAMOCARB		Fungicide
21	21	1	2033032	0.00142103	Aeromonas sp. CA23	Aeromonas	Aeromonadaceae	Aeromonadales	Gammaproteobacteria	Proteobacteria		Bacteria	NA			169.881	PROPAMOCARB		Fungicide
21	21	1	654	0.000463759	Aeromonas veronii	Aeromonas	Aeromonadaceae	Aeromonadales	Gammaproteobacteria	Proteobacteria		Bacteria	NA			55.4415	PROPAMOCARB		Fungicide
21	21	1	644	0.000160403	Aeromonas hydrophila	Aeromonas	Aeromonadaceae	Aeromonadales	Gammaproteobacteria	Proteobacteria		Bacteria	NA			19.1759	PROPAMOCARB		Fungicide
21	21	1	1562974	0.00187198	Comamonas piscis	Comamonas	Comamonadaceae	Burkholderiales	Betaproteobacteria	Proteobacteria		Bacteria	NA			223.792	PROPAMOCARB		Fungicide
21	21	1	160825	0.0113052	Comamonas koreensis	Comamonas	Comamonadaceae	Burkholderiales	Betaproteobacteria	Proteobacteria		Bacteria	NA			1351.51	PROPAMOCARB		Fungicide
21	21	1	1783360	0.00997782	Comamonas sediminis	Comamonas	Comamonadaceae	Burkholderiales	Betaproteobacteria	Proteobacteria		Bacteria	NA			1192.83	PROPAMOCARB		Fungicide
21	21	1	40214	0.241486	Acinetobacter johnsonii	Acinetobacter	Moraxellaceae	Pseudomonadales	Gammaproteobacteria	Proteobacteria		Bacteria	NA			28869.1	PROPAMOCARB		Fungicide
21	21	1	29430	0.000451927	Acinetobacter haemolyticus	Acinetobacter	Moraxellaceae	Pseudomonadales	Gammaproteobacteria	Proteobacteria		Bacteria	NA			54.0269	PROPAMOCARB		Fungicide
21	21	1	631	0.00418561	Yersinia intermedia	Yersinia	Yersiniaceae	Enterobacterales	Gammaproteobacteria	Proteobacteria		Bacteria	NA			500.381	PROPAMOCARB		Fungicide
21	21	1	569	0.09575	Hafnia alvei	Hafnia	Hafniaceae	Enterobacterales	Gammaproteobacteria	Proteobacteria		Bacteria	NA			11446.7	PROPAMOCARB		Fungicide
21	21	1	1644131	0.0601982	Janthinobacterium sp. 1_2014MBL_MicDiv	Janthinobacterium	Oxalobacteraceae	Burkholderiales	Betaproteobacteria	Proteobacteria		Bacteria	NA			7196.57	PROPAMOCARB		Fungicide
21	21	1	1938606	0.00607385	Janthinobacterium sp. LM6	Janthinobacterium	Oxalobacteraceae	Burkholderiales	Betaproteobacteria	Proteobacteria		Bacteria	NA			726.117	PROPAMOCARB		Fungicide
21	21	1	29581	0.000283887	Janthinobacterium lividum	Janthinobacterium	Oxalobacteraceae	Burkholderiales	Betaproteobacteria	Proteobacteria		Bacteria	NA			33.9381	PROPAMOCARB		Fungicide
21	21	1	2590869	0.0144259	Janthinobacterium sp. SNU WT3	Janthinobacterium	Oxalobacteraceae	Burkholderiales	Betaproteobacteria	Proteobacteria		Bacteria	NA			1724.58	PROPAMOCARB		Fungicide
21	21	1	368607	0.0241567	Janthinobacterium svalbardensis	Janthinobacterium	Oxalobacteraceae	Burkholderiales	Betaproteobacteria	Proteobacteria		Bacteria	NA			2887.89	PROPAMOCARB		Fungicide
21	21	1	1886807	0.013591	Pseudomonas sp. TMW 2.1634	Pseudomonas	Pseudomonadaceae	Pseudomonadales	Gammaproteobacteria	Proteobacteria		Bacteria	NA			1624.78	PROPAMOCARB		Fungicide
21	21	1	296	0.00957295	Pseudomonas fragi	Pseudomonas	Pseudomonadaceae	Pseudomonadales	Gammaproteobacteria	Proteobacteria		Bacteria	NA		Pseudomonas chlororaphis group	1144.43	PROPAMOCARB		Fungicide
21	21	1	86185	0.000373535	Pseudomonas lundensis	Pseudomonas	Pseudomonadaceae	Pseudomonadales	Gammaproteobacteria	Proteobacteria		Bacteria	NA		Pseudomonas chlororaphis group	44.6554	PROPAMOCARB		Fungicide
21	21	1	82996	0.0146591	Serratia plymuthica	Serratia	Yersiniaceae	Enterobacterales	Gammaproteobacteria	Proteobacteria		Bacteria	NA			1752.46	PROPAMOCARB		Fungicide
21	21	1	108981	0.000125972	Acinetobacter schindleri	Acinetobacter	Moraxellaceae	Pseudomonadales	Gammaproteobacteria	Proteobacteria		Bacteria	NA			15.0597	PROPAMOCARB		Fungicide
21	21	1	28151	0.000105833	Serratia proteamaculans	Serratia	Yersiniaceae	Enterobacterales	Gammaproteobacteria	Proteobacteria		Bacteria	NA			12.6521	PROPAMOCARB		Fungicide
21	21	1	1006623	0.00206068	Aeromonas cavernicola	Aeromonas	Aeromonadaceae	Aeromonadales	Gammaproteobacteria	Proteobacteria		Bacteria	NA			246.35	PROPAMOCARB		Fungicide
21	21	1	317	0.00665355	Pseudomonas syringae	Pseudomonas	Pseudomonadaceae	Pseudomonadales	Gammaproteobacteria	Proteobacteria		Bacteria	NA	Pseudomonas syringae group genomosp. 1	Pseudomonas syringae group	795.419	PROPAMOCARB		Fungicide
21	21	1	82990	8.78305e-05	Buttiauxella gaviniae	Buttiauxella	Enterobacteriaceae	Enterobacterales	Gammaproteobacteria	Proteobacteria		Bacteria	NA			10.5	PROPAMOCARB		Fungicide
21	21	1	2479367	0.00146229	Buttiauxella sp. 3AFRM03	Buttiauxella	Enterobacteriaceae	Enterobacterales	Gammaproteobacteria	Proteobacteria		Bacteria	NA			174.814	PROPAMOCARB		Fungicide
21	21	1	82988	0.000302741	Buttiauxella brennerae	Buttiauxella	Enterobacteriaceae	Enterobacterales	Gammaproteobacteria	Proteobacteria		Bacteria	NA			36.1921	PROPAMOCARB		Fungicide
21	21	1	82977	0.00043542	Buttiauxella agrestis	Buttiauxella	Enterobacteriaceae	Enterobacterales	Gammaproteobacteria	Proteobacteria		Bacteria	NA			52.0536	PROPAMOCARB		Fungicide
21	21	1	1241981	0.00246775	Chryseobacterium lactis	Chryseobacterium	Weeksellaceae	Flavobacteriales	Flavobacteriia	Bacteroidetes	FCB group	Bacteria	NA			295.015	PROPAMOCARB		Fungicide
21	21	1	1805933	0.000200405	Rahnella sp. ERMR1:05	Rahnella	Yersiniaceae	Enterobacterales	Gammaproteobacteria	Proteobacteria		Bacteria	NA			23.958	PROPAMOCARB		Fungicide
21	21	1	294	0.000206438	Pseudomonas fluorescens	Pseudomonas	Pseudomonadaceae	Pseudomonadales	Gammaproteobacteria	Proteobacteria		Bacteria	NA		Pseudomonas fluorescens group	24.6793	PROPAMOCARB		Fungicide
21	21	1	1484693	0.00010871	Rhodoferax saidenbachensis	Rhodoferax	Comamonadaceae	Burkholderiales	Betaproteobacteria	Proteobacteria		Bacteria	NA			12.996	PROPAMOCARB		Fungicide
21	21	1	2751	0.00129666	Carnobacterium maltaromaticum	Carnobacterium	Carnobacteriaceae	Lactobacillales	Bacilli	Firmicutes	Terrabacteria group	Bacteria	NA			155.013	PROPAMOCARB		Fungicide
21	21	1	2083054	0.000714633	Pseudomonas sp. LG1D9	Pseudomonas	Pseudomonadaceae	Pseudomonadales	Gammaproteobacteria	Proteobacteria		Bacteria	NA			85.433	PROPAMOCARB		Fungicide
21	21	1	75588	0.000226691	Pseudomonas libanensis	Pseudomonas	Pseudomonadaceae	Pseudomonadales	Gammaproteobacteria	Proteobacteria		Bacteria	NA		Pseudomonas fluorescens group	27.1004	PROPAMOCARB		Fungicide
21	21	1	47883	0.000109106	Pseudomonas synxantha	Pseudomonas	Pseudomonadaceae	Pseudomonadales	Gammaproteobacteria	Proteobacteria		Bacteria	NA		Pseudomonas fluorescens group	13.0434	PROPAMOCARB		Fungicide
21	21	1	37482	0.000824283	Laceyella sacchari	Laceyella	Thermoactinomycetaceae	Bacillales	Bacilli	Firmicutes	Terrabacteria group	Bacteria	NA			98.5414	PROPAMOCARB		Fungicide
21	21	1	1673609	0.000143988	Acinetobacter albensis	Acinetobacter	Moraxellaceae	Pseudomonadales	Gammaproteobacteria	Proteobacteria		Bacteria	NA			17.2135	PROPAMOCARB		Fungicide
21	21	1	1646498	0.000843586	Acinetobacter sp. TTH0-4	Acinetobacter	Moraxellaceae	Pseudomonadales	Gammaproteobacteria	Proteobacteria		Bacteria	NA			100.849	PROPAMOCARB		Fungicide
21	21	1	380021	0.00111072	Pseudomonas protegens	Pseudomonas	Pseudomonadaceae	Pseudomonadales	Gammaproteobacteria	Proteobacteria		Bacteria	NA		Pseudomonas fluorescens group	132.784	PROPAMOCARB		Fungicide
21	21	1	595670	0.000535377	Acinetobacter kyonggiensis	Acinetobacter	Moraxellaceae	Pseudomonadales	Gammaproteobacteria	Proteobacteria		Bacteria	NA			64.0032	PROPAMOCARB		Fungicide
21	21	1	1131292	0.000183865	Enterococcus ureilyticus	Enterococcus	Enterococcaceae	Lactobacillales	Bacilli	Firmicutes	Terrabacteria group	Bacteria	NA			21.9807	PROPAMOCARB		Fungicide
21	21	1	2739	0.000134015	Vagococcus salmoninarum	Vagococcus	Enterococcaceae	Lactobacillales	Bacilli	Firmicutes	Terrabacteria group	Bacteria	NA			16.0212	PROPAMOCARB		Fungicide
21	21	1	515393	0.000133321	Pseudomonas yamanorum	Pseudomonas	Pseudomonadaceae	Pseudomonadales	Gammaproteobacteria	Proteobacteria		Bacteria	NA			15.9383	PROPAMOCARB		Fungicide
21	21	1	unassigned	0									NA			0	PROPAMOCARB		Fungicide
22	22	1	40214	0.125005	Acinetobacter johnsonii	Acinetobacter	Moraxellaceae	Pseudomonadales	Gammaproteobacteria	Proteobacteria		Bacteria	NA			9157.48	SAFLUFENACIL	Pyrimidinedione	Herbicide
22	22	1	29430	0.000236395	Acinetobacter haemolyticus	Acinetobacter	Moraxellaceae	Pseudomonadales	Gammaproteobacteria	Proteobacteria		Bacteria	NA			17.3176	SAFLUFENACIL	Pyrimidinedione	Herbicide
22	22	1	47917	0.0836745	Serratia fonticola	Serratia	Yersiniaceae	Enterobacterales	Gammaproteobacteria	Proteobacteria		Bacteria	NA			6129.74	SAFLUFENACIL	Pyrimidinedione	Herbicide
22	22	1	55508	0.0165251	Janthinobacterium agaricidamnosum	Janthinobacterium	Oxalobacteraceae	Burkholderiales	Betaproteobacteria	Proteobacteria		Bacteria	NA			1210.58	SAFLUFENACIL	Pyrimidinedione	Herbicide
22	22	1	1938606	0.0231164	Janthinobacterium sp. LM6	Janthinobacterium	Oxalobacteraceae	Burkholderiales	Betaproteobacteria	Proteobacteria		Bacteria	NA			1693.44	SAFLUFENACIL	Pyrimidinedione	Herbicide
22	22	1	1644131	0.05159	Janthinobacterium sp. 1_2014MBL_MicDiv	Janthinobacterium	Oxalobacteraceae	Burkholderiales	Betaproteobacteria	Proteobacteria		Bacteria	NA			3779.33	SAFLUFENACIL	Pyrimidinedione	Herbicide
22	22	1	29581	0.000729172	Janthinobacterium lividum	Janthinobacterium	Oxalobacteraceae	Burkholderiales	Betaproteobacteria	Proteobacteria		Bacteria	NA			53.4169	SAFLUFENACIL	Pyrimidinedione	Herbicide
22	22	1	2590869	0.00340338	Janthinobacterium sp. SNU WT3	Janthinobacterium	Oxalobacteraceae	Burkholderiales	Betaproteobacteria	Proteobacteria		Bacteria	NA			249.322	SAFLUFENACIL	Pyrimidinedione	Herbicide
22	22	1	368607	0.000402465	Janthinobacterium svalbardensis	Janthinobacterium	Oxalobacteraceae	Burkholderiales	Betaproteobacteria	Proteobacteria		Bacteria	NA			29.4834	SAFLUFENACIL	Pyrimidinedione	Herbicide
22	22	1	1805933	0.000204878	Rahnella sp. ERMR1:05	Rahnella	Yersiniaceae	Enterobacterales	Gammaproteobacteria	Proteobacteria		Bacteria	NA			15.0088	SAFLUFENACIL	Pyrimidinedione	Herbicide
22	22	1	569	0.08795	Hafnia alvei	Hafnia	Hafniaceae	Enterobacterales	Gammaproteobacteria	Proteobacteria		Bacteria	NA			6442.95	SAFLUFENACIL	Pyrimidinedione	Herbicide
22	22	1	1562974	0.000748796	Comamonas piscis	Comamonas	Comamonadaceae	Burkholderiales	Betaproteobacteria	Proteobacteria		Bacteria	NA			54.8546	SAFLUFENACIL	Pyrimidinedione	Herbicide
22	22	1	1783360	0.0044269	Comamonas sediminis	Comamonas	Comamonadaceae	Burkholderiales	Betaproteobacteria	Proteobacteria		Bacteria	NA			324.301	SAFLUFENACIL	Pyrimidinedione	Herbicide
22	22	1	2033033	0.240074	Aeromonas sp. CU5	Aeromonas	Aeromonadaceae	Aeromonadales	Gammaproteobacteria	Proteobacteria		Bacteria	NA			17587.1	SAFLUFENACIL	Pyrimidinedione	Herbicide
22	22	1	654	0.00030861	Aeromonas veronii	Aeromonas	Aeromonadaceae	Aeromonadales	Gammaproteobacteria	Proteobacteria		Bacteria	NA			22.6078	SAFLUFENACIL	Pyrimidinedione	Herbicide
22	22	1	73010	0.137497	Aeromonas encheleia	Aeromonas	Aeromonadaceae	Aeromonadales	Gammaproteobacteria	Proteobacteria		Bacteria	NA			10072.6	SAFLUFENACIL	Pyrimidinedione	Herbicide
22	22	1	645	0.177158	Aeromonas salmonicida	Aeromonas	Aeromonadaceae	Aeromonadales	Gammaproteobacteria	Proteobacteria		Bacteria	NA			12978.1	SAFLUFENACIL	Pyrimidinedione	Herbicide
22	22	1	2033032	0.00269896	Aeromonas sp. CA23	Aeromonas	Aeromonadaceae	Aeromonadales	Gammaproteobacteria	Proteobacteria		Bacteria	NA			197.718	SAFLUFENACIL	Pyrimidinedione	Herbicide
22	22	1	2083054	0.00105251	Pseudomonas sp. LG1D9	Pseudomonas	Pseudomonadaceae	Pseudomonadales	Gammaproteobacteria	Proteobacteria		Bacteria	NA			77.1036	SAFLUFENACIL	Pyrimidinedione	Herbicide
22	22	1	2126069	0.000289289	Pseudomonas sp. LBUM920	Pseudomonas	Pseudomonadaceae	Pseudomonadales	Gammaproteobacteria	Proteobacteria		Bacteria	NA			21.1925	SAFLUFENACIL	Pyrimidinedione	Herbicide
22	22	1	1886807	0.00381024	Pseudomonas sp. TMW 2.1634	Pseudomonas	Pseudomonadaceae	Pseudomonadales	Gammaproteobacteria	Proteobacteria		Bacteria	NA			279.127	SAFLUFENACIL	Pyrimidinedione	Herbicide
22	22	1	296	0.00346247	Pseudomonas fragi	Pseudomonas	Pseudomonadaceae	Pseudomonadales	Gammaproteobacteria	Proteobacteria		Bacteria	NA		Pseudomonas chlororaphis group	253.65	SAFLUFENACIL	Pyrimidinedione	Herbicide
22	22	1	86185	0.000179182	Pseudomonas lundensis	Pseudomonas	Pseudomonadaceae	Pseudomonadales	Gammaproteobacteria	Proteobacteria		Bacteria	NA		Pseudomonas chlororaphis group	13.1263	SAFLUFENACIL	Pyrimidinedione	Herbicide
22	22	1	2751	0.00212963	Carnobacterium maltaromaticum	Carnobacterium	Carnobacteriaceae	Lactobacillales	Bacilli	Firmicutes	Terrabacteria group	Bacteria	NA			156.011	SAFLUFENACIL	Pyrimidinedione	Herbicide
22	22	1	1006623	0.00188024	Aeromonas cavernicola	Aeromonas	Aeromonadaceae	Aeromonadales	Gammaproteobacteria	Proteobacteria		Bacteria	NA			137.74	SAFLUFENACIL	Pyrimidinedione	Herbicide
22	22	1	631	0.00462789	Yersinia intermedia	Yersinia	Yersiniaceae	Enterobacterales	Gammaproteobacteria	Proteobacteria		Bacteria	NA			339.025	SAFLUFENACIL	Pyrimidinedione	Herbicide
22	22	1	82996	0.0103048	Serratia plymuthica	Serratia	Yersiniaceae	Enterobacterales	Gammaproteobacteria	Proteobacteria		Bacteria	NA			754.902	SAFLUFENACIL	Pyrimidinedione	Herbicide
22	22	1	1241981	0.0049828	Chryseobacterium lactis	Chryseobacterium	Weeksellaceae	Flavobacteriales	Flavobacteriia	Bacteroidetes	FCB group	Bacteria	NA			365.025	SAFLUFENACIL	Pyrimidinedione	Herbicide
22	22	1	595670	0.000436848	Acinetobacter kyonggiensis	Acinetobacter	Moraxellaceae	Pseudomonadales	Gammaproteobacteria	Proteobacteria		Bacteria	NA			32.0022	SAFLUFENACIL	Pyrimidinedione	Herbicide
22	22	1	1646498	0.000402136	Acinetobacter sp. TTH0-4	Acinetobacter	Moraxellaceae	Pseudomonadales	Gammaproteobacteria	Proteobacteria		Bacteria	NA			29.4593	SAFLUFENACIL	Pyrimidinedione	Herbicide
22	22	1	2479367	0.00149318	Buttiauxella sp. 3AFRM03	Buttiauxella	Enterobacteriaceae	Enterobacterales	Gammaproteobacteria	Proteobacteria		Bacteria	NA			109.386	SAFLUFENACIL	Pyrimidinedione	Herbicide
22	22	1	82990	0.000298097	Buttiauxella gaviniae	Buttiauxella	Enterobacteriaceae	Enterobacterales	Gammaproteobacteria	Proteobacteria		Bacteria	NA			21.8377	SAFLUFENACIL	Pyrimidinedione	Herbicide
22	22	1	82977	0.000444444	Buttiauxella agrestis	Buttiauxella	Enterobacteriaceae	Enterobacterales	Gammaproteobacteria	Proteobacteria		Bacteria	NA			32.5587	SAFLUFENACIL	Pyrimidinedione	Herbicide
22	22	1	82988	0.000291412	Buttiauxella brennerae	Buttiauxella	Enterobacteriaceae	Enterobacterales	Gammaproteobacteria	Proteobacteria		Bacteria	NA			21.3479	SAFLUFENACIL	Pyrimidinedione	Herbicide
22	22	1	160825	0.00439401	Comamonas koreensis	Comamonas	Comamonadaceae	Burkholderiales	Betaproteobacteria	Proteobacteria		Bacteria	NA			321.892	SAFLUFENACIL	Pyrimidinedione	Herbicide
22	22	1	1131292	0.000324687	Enterococcus ureilyticus	Enterococcus	Enterococcaceae	Lactobacillales	Bacilli	Firmicutes	Terrabacteria group	Bacteria	NA			23.7856	SAFLUFENACIL	Pyrimidinedione	Herbicide
22	22	1	317	0.00125212	Pseudomonas syringae	Pseudomonas	Pseudomonadaceae	Pseudomonadales	Gammaproteobacteria	Proteobacteria		Bacteria	NA	Pseudomonas syringae group genomosp. 1	Pseudomonas syringae group	91.7269	SAFLUFENACIL	Pyrimidinedione	Herbicide
22	22	1	37482	0.000770309	Laceyella sacchari	Laceyella	Thermoactinomycetaceae	Bacillales	Bacilli	Firmicutes	Terrabacteria group	Bacteria	NA			56.4306	SAFLUFENACIL	Pyrimidinedione	Herbicide
22	22	1	2739	0.000207721	Vagococcus salmoninarum	Vagococcus	Enterococcaceae	Lactobacillales	Bacilli	Firmicutes	Terrabacteria group	Bacteria	NA			15.2171	SAFLUFENACIL	Pyrimidinedione	Herbicide
22	22	1	380021	0.00101191	Pseudomonas protegens	Pseudomonas	Pseudomonadaceae	Pseudomonadales	Gammaproteobacteria	Proteobacteria		Bacteria	NA		Pseudomonas fluorescens group	74.1297	SAFLUFENACIL	Pyrimidinedione	Herbicide
22	22	1	332410	0.000204773	Exiguobacterium sibiricum	Exiguobacterium		Bacillales	Bacilli	Firmicutes	Terrabacteria group	Bacteria	NA			15.001	SAFLUFENACIL	Pyrimidinedione	Herbicide
22	22	1	unassigned	0									NA			0	SAFLUFENACIL	Pyrimidinedione	Herbicide
23	23	1	73010	0.0969503	Aeromonas encheleia	Aeromonas	Aeromonadaceae	Aeromonadales	Gammaproteobacteria	Proteobacteria		Bacteria	NA			12052.4	SULFUR		Multi-target
23	23	1	2033032	0.00562567	Aeromonas sp. CA23	Aeromonas	Aeromonadaceae	Aeromonadales	Gammaproteobacteria	Proteobacteria		Bacteria	NA			699.356	SULFUR		Multi-target
23	23	1	645	0.181096	Aeromonas salmonicida	Aeromonas	Aeromonadaceae	Aeromonadales	Gammaproteobacteria	Proteobacteria		Bacteria	NA			22513	SULFUR		Multi-target
23	23	1	569	0.107812	Hafnia alvei	Hafnia	Hafniaceae	Enterobacterales	Gammaproteobacteria	Proteobacteria		Bacteria	NA			13402.7	SULFUR		Multi-target
23	23	1	1805933	0.000156108	Rahnella sp. ERMR1:05	Rahnella	Yersiniaceae	Enterobacterales	Gammaproteobacteria	Proteobacteria		Bacteria	NA			19.4066	SULFUR		Multi-target
23	23	1	40214	0.119704	Acinetobacter johnsonii	Acinetobacter	Moraxellaceae	Pseudomonadales	Gammaproteobacteria	Proteobacteria		Bacteria	NA			14881	SULFUR		Multi-target
23	23	1	29430	0.000211072	Acinetobacter haemolyticus	Acinetobacter	Moraxellaceae	Pseudomonadales	Gammaproteobacteria	Proteobacteria		Bacteria	NA			26.2394	SULFUR		Multi-target
23	23	1	2033033	0.309474	Aeromonas sp. CU5	Aeromonas	Aeromonadaceae	Aeromonadales	Gammaproteobacteria	Proteobacteria		Bacteria	NA			38472.2	SULFUR		Multi-target
23	23	1	649	9.52373e-05	Aeromonas eucrenophila	Aeromonas	Aeromonadaceae	Aeromonadales	Gammaproteobacteria	Proteobacteria		Bacteria	NA			11.8394	SULFUR		Multi-target
23	23	1	654	0.000296945	Aeromonas veronii	Aeromonas	Aeromonadaceae	Aeromonadales	Gammaproteobacteria	Proteobacteria		Bacteria	NA			36.9148	SULFUR		Multi-target
23	23	1	47917	0.0914081	Serratia fonticola	Serratia	Yersiniaceae	Enterobacterales	Gammaproteobacteria	Proteobacteria		Bacteria	NA			11363.4	SULFUR		Multi-target
23	23	1	29484	0.000127957	Yersinia frederiksenii	Yersinia	Yersiniaceae	Enterobacterales	Gammaproteobacteria	Proteobacteria		Bacteria	NA			15.907	SULFUR		Multi-target
23	23	1	55508	0.0132091	Janthinobacterium agaricidamnosum	Janthinobacterium	Oxalobacteraceae	Burkholderiales	Betaproteobacteria	Proteobacteria		Bacteria	NA			1642.08	SULFUR		Multi-target
23	23	1	1938606	0.00686665	Janthinobacterium sp. LM6	Janthinobacterium	Oxalobacteraceae	Burkholderiales	Betaproteobacteria	Proteobacteria		Bacteria	NA			853.628	SULFUR		Multi-target
23	23	1	1644131	0.0212685	Janthinobacterium sp. 1_2014MBL_MicDiv	Janthinobacterium	Oxalobacteraceae	Burkholderiales	Betaproteobacteria	Proteobacteria		Bacteria	NA			2643.99	SULFUR		Multi-target
23	23	1	29581	0.000424462	Janthinobacterium lividum	Janthinobacterium	Oxalobacteraceae	Burkholderiales	Betaproteobacteria	Proteobacteria		Bacteria	NA			52.767	SULFUR		Multi-target
23	23	1	2590869	0.00251421	Janthinobacterium sp. SNU WT3	Janthinobacterium	Oxalobacteraceae	Burkholderiales	Betaproteobacteria	Proteobacteria		Bacteria	NA			312.554	SULFUR		Multi-target
23	23	1	368607	0.00314717	Janthinobacterium svalbardensis	Janthinobacterium	Oxalobacteraceae	Burkholderiales	Betaproteobacteria	Proteobacteria		Bacteria	NA			391.24	SULFUR		Multi-target
23	23	1	1241981	0.00413482	Chryseobacterium lactis	Chryseobacterium	Weeksellaceae	Flavobacteriales	Flavobacteriia	Bacteroidetes	FCB group	Bacteria	NA			514.021	SULFUR		Multi-target
23	23	1	296	0.00289472	Pseudomonas fragi	Pseudomonas	Pseudomonadaceae	Pseudomonadales	Gammaproteobacteria	Proteobacteria		Bacteria	NA		Pseudomonas chlororaphis group	359.857	SULFUR		Multi-target
23	23	1	1886807	0.00373764	Pseudomonas sp. TMW 2.1634	Pseudomonas	Pseudomonadaceae	Pseudomonadales	Gammaproteobacteria	Proteobacteria		Bacteria	NA			464.644	SULFUR		Multi-target
23	23	1	86185	8.42665e-05	Pseudomonas lundensis	Pseudomonas	Pseudomonadaceae	Pseudomonadales	Gammaproteobacteria	Proteobacteria		Bacteria	NA		Pseudomonas chlororaphis group	10.4756	SULFUR		Multi-target
23	23	1	82996	0.0123691	Serratia plymuthica	Serratia	Yersiniaceae	Enterobacterales	Gammaproteobacteria	Proteobacteria		Bacteria	NA			1537.66	SULFUR		Multi-target
23	23	1	28151	0.000155359	Serratia proteamaculans	Serratia	Yersiniaceae	Enterobacterales	Gammaproteobacteria	Proteobacteria		Bacteria	NA			19.3134	SULFUR		Multi-target
23	23	1	37482	0.000621837	Laceyella sacchari	Laceyella	Thermoactinomycetaceae	Bacillales	Bacilli	Firmicutes	Terrabacteria group	Bacteria	NA			77.3037	SULFUR		Multi-target
23	23	1	1006623	0.00284902	Aeromonas cavernicola	Aeromonas	Aeromonadaceae	Aeromonadales	Gammaproteobacteria	Proteobacteria		Bacteria	NA			354.175	SULFUR		Multi-target
23	23	1	631	0.00347001	Yersinia intermedia	Yersinia	Yersiniaceae	Enterobacterales	Gammaproteobacteria	Proteobacteria		Bacteria	NA			431.375	SULFUR		Multi-target
23	23	1	2751	0.000917062	Carnobacterium maltaromaticum	Carnobacterium	Carnobacteriaceae	Lactobacillales	Bacilli	Firmicutes	Terrabacteria group	Bacteria	NA			114.005	SULFUR		Multi-target
23	23	1	75588	9.9143e-05	Pseudomonas libanensis	Pseudomonas	Pseudomonadaceae	Pseudomonadales	Gammaproteobacteria	Proteobacteria		Bacteria	NA		Pseudomonas fluorescens group	12.325	SULFUR		Multi-target
23	23	1	2083054	0.000635041	Pseudomonas sp. LG1D9	Pseudomonas	Pseudomonadaceae	Pseudomonadales	Gammaproteobacteria	Proteobacteria		Bacteria	NA			78.9451	SULFUR		Multi-target
23	23	1	2126069	0.000177814	Pseudomonas sp. LBUM920	Pseudomonas	Pseudomonadaceae	Pseudomonadales	Gammaproteobacteria	Proteobacteria		Bacteria	NA			22.105	SULFUR		Multi-target
23	23	1	317	0.00311027	Pseudomonas syringae	Pseudomonas	Pseudomonadaceae	Pseudomonadales	Gammaproteobacteria	Proteobacteria		Bacteria	NA	Pseudomonas syringae group genomosp. 1	Pseudomonas syringae group	386.653	SULFUR		Multi-target
23	23	1	380021	0.000145123	Pseudomonas protegens	Pseudomonas	Pseudomonadaceae	Pseudomonadales	Gammaproteobacteria	Proteobacteria		Bacteria	NA		Pseudomonas fluorescens group	18.041	SULFUR		Multi-target
23	23	1	595670	0.000426353	Acinetobacter kyonggiensis	Acinetobacter	Moraxellaceae	Pseudomonadales	Gammaproteobacteria	Proteobacteria		Bacteria	NA			53.0021	SULFUR		Multi-target
23	23	1	82988	0.000245721	Buttiauxella brennerae	Buttiauxella	Enterobacteriaceae	Enterobacterales	Gammaproteobacteria	Proteobacteria		Bacteria	NA			30.5468	SULFUR		Multi-target
23	23	1	82977	0.0003834	Buttiauxella agrestis	Buttiauxella	Enterobacteriaceae	Enterobacterales	Gammaproteobacteria	Proteobacteria		Bacteria	NA			47.6623	SULFUR		Multi-target
23	23	1	82990	0.000240062	Buttiauxella gaviniae	Buttiauxella	Enterobacteriaceae	Enterobacterales	Gammaproteobacteria	Proteobacteria		Bacteria	NA			29.8433	SULFUR		Multi-target
23	23	1	2479367	0.00139934	Buttiauxella sp. 3AFRM03	Buttiauxella	Enterobacteriaceae	Enterobacterales	Gammaproteobacteria	Proteobacteria		Bacteria	NA			173.959	SULFUR		Multi-target
23	23	1	1673609	0.000305718	Acinetobacter albensis	Acinetobacter	Moraxellaceae	Pseudomonadales	Gammaproteobacteria	Proteobacteria		Bacteria	NA			38.0053	SULFUR		Multi-target
23	23	1	1646498	0.000599652	Acinetobacter sp. TTH0-4	Acinetobacter	Moraxellaceae	Pseudomonadales	Gammaproteobacteria	Proteobacteria		Bacteria	NA			74.5457	SULFUR		Multi-target
23	23	1	1131292	0.000107818	Enterococcus ureilyticus	Enterococcus	Enterococcaceae	Lactobacillales	Bacilli	Firmicutes	Terrabacteria group	Bacteria	NA			13.4034	SULFUR		Multi-target
23	23	1	332949	0.000259069	Enterococcus silesiacus	Enterococcus	Enterococcaceae	Lactobacillales	Bacilli	Firmicutes	Terrabacteria group	Bacteria	NA			32.2062	SULFUR		Multi-target
23	23	1	2739	0.000131865	Vagococcus salmoninarum	Vagococcus	Enterococcaceae	Lactobacillales	Bacilli	Firmicutes	Terrabacteria group	Bacteria	NA			16.3928	SULFUR		Multi-target
23	23	1	332410	0.000112622	Exiguobacterium sibiricum	Exiguobacterium		Bacillales	Bacilli	Firmicutes	Terrabacteria group	Bacteria	NA			14.0006	SULFUR		Multi-target
23	23	1	unassigned	0									NA			0	SULFUR		Multi-target
24	24	1	2033033	0.347802	Aeromonas sp. CU5	Aeromonas	Aeromonadaceae	Aeromonadales	Gammaproteobacteria	Proteobacteria		Bacteria	NA			37580.3	THIACLOPRID	Neonicotinoid	Insecticide
24	24	1	654	0.000132083	Aeromonas veronii	Aeromonas	Aeromonadaceae	Aeromonadales	Gammaproteobacteria	Proteobacteria		Bacteria	NA			14.2717	THIACLOPRID	Neonicotinoid	Insecticide
24	24	1	73010	0.0997825	Aeromonas encheleia	Aeromonas	Aeromonadaceae	Aeromonadales	Gammaproteobacteria	Proteobacteria		Bacteria	NA			10781.6	THIACLOPRID	Neonicotinoid	Insecticide
24	24	1	569	0.0767007	Hafnia alvei	Hafnia	Hafniaceae	Enterobacterales	Gammaproteobacteria	Proteobacteria		Bacteria	NA			8287.59	THIACLOPRID	Neonicotinoid	Insecticide
24	24	1	645	0.18686	Aeromonas salmonicida	Aeromonas	Aeromonadaceae	Aeromonadales	Gammaproteobacteria	Proteobacteria		Bacteria	NA			20190.5	THIACLOPRID	Neonicotinoid	Insecticide
24	24	1	2033032	0.0631343	Aeromonas sp. CA23	Aeromonas	Aeromonadaceae	Aeromonadales	Gammaproteobacteria	Proteobacteria		Bacteria	NA			6821.73	THIACLOPRID	Neonicotinoid	Insecticide
24	24	1	1644131	0.0275844	Janthinobacterium sp. 1_2014MBL_MicDiv	Janthinobacterium	Oxalobacteraceae	Burkholderiales	Betaproteobacteria	Proteobacteria		Bacteria	NA			2980.52	THIACLOPRID	Neonicotinoid	Insecticide
24	24	1	2590869	0.00578127	Janthinobacterium sp. SNU WT3	Janthinobacterium	Oxalobacteraceae	Burkholderiales	Betaproteobacteria	Proteobacteria		Bacteria	NA			624.672	THIACLOPRID	Neonicotinoid	Insecticide
24	24	1	55508	0.00461049	Janthinobacterium agaricidamnosum	Janthinobacterium	Oxalobacteraceae	Burkholderiales	Betaproteobacteria	Proteobacteria		Bacteria	NA			498.168	THIACLOPRID	Neonicotinoid	Insecticide
24	24	1	1938606	0.00647717	Janthinobacterium sp. LM6	Janthinobacterium	Oxalobacteraceae	Burkholderiales	Betaproteobacteria	Proteobacteria		Bacteria	NA			699.865	THIACLOPRID	Neonicotinoid	Insecticide
24	24	1	368607	0.00130435	Janthinobacterium svalbardensis	Janthinobacterium	Oxalobacteraceae	Burkholderiales	Betaproteobacteria	Proteobacteria		Bacteria	NA			140.937	THIACLOPRID	Neonicotinoid	Insecticide
24	24	1	29581	0.000320057	Janthinobacterium lividum	Janthinobacterium	Oxalobacteraceae	Burkholderiales	Betaproteobacteria	Proteobacteria		Bacteria	NA			34.5825	THIACLOPRID	Neonicotinoid	Insecticide
24	24	1	1006623	0.00156143	Aeromonas cavernicola	Aeromonas	Aeromonadaceae	Aeromonadales	Gammaproteobacteria	Proteobacteria		Bacteria	NA			168.714	THIACLOPRID	Neonicotinoid	Insecticide
24	24	1	40214	0.0498492	Acinetobacter johnsonii	Acinetobacter	Moraxellaceae	Pseudomonadales	Gammaproteobacteria	Proteobacteria		Bacteria	NA			5386.26	THIACLOPRID	Neonicotinoid	Insecticide
24	24	1	47917	0.0946099	Serratia fonticola	Serratia	Yersiniaceae	Enterobacterales	Gammaproteobacteria	Proteobacteria		Bacteria	NA			10222.7	THIACLOPRID	Neonicotinoid	Insecticide
24	24	1	296	0.00629869	Pseudomonas fragi	Pseudomonas	Pseudomonadaceae	Pseudomonadales	Gammaproteobacteria	Proteobacteria		Bacteria	NA		Pseudomonas chlororaphis group	680.58	THIACLOPRID	Neonicotinoid	Insecticide
24	24	1	1886807	0.0065996	Pseudomonas sp. TMW 2.1634	Pseudomonas	Pseudomonadaceae	Pseudomonadales	Gammaproteobacteria	Proteobacteria		Bacteria	NA			713.094	THIACLOPRID	Neonicotinoid	Insecticide
24	24	1	82996	0.0119583	Serratia plymuthica	Serratia	Yersiniaceae	Enterobacterales	Gammaproteobacteria	Proteobacteria		Bacteria	NA			1292.11	THIACLOPRID	Neonicotinoid	Insecticide
24	24	1	2479367	0.000555376	Buttiauxella sp. 3AFRM03	Buttiauxella	Enterobacteriaceae	Enterobacterales	Gammaproteobacteria	Proteobacteria		Bacteria	NA			60.0089	THIACLOPRID	Neonicotinoid	Insecticide
24	24	1	1241981	0.00147175	Chryseobacterium lactis	Chryseobacterium	Weeksellaceae	Flavobacteriales	Flavobacteriia	Bacteroidetes	FCB group	Bacteria	NA			159.024	THIACLOPRID	Neonicotinoid	Insecticide
24	24	1	1646498	0.000169326	Acinetobacter sp. TTH0-4	Acinetobacter	Moraxellaceae	Pseudomonadales	Gammaproteobacteria	Proteobacteria		Bacteria	NA			18.2958	THIACLOPRID	Neonicotinoid	Insecticide
24	24	1	2083054	0.000851806	Pseudomonas sp. LG1D9	Pseudomonas	Pseudomonadaceae	Pseudomonadales	Gammaproteobacteria	Proteobacteria		Bacteria	NA			92.0385	THIACLOPRID	Neonicotinoid	Insecticide
24	24	1	2126069	0.000213564	Pseudomonas sp. LBUM920	Pseudomonas	Pseudomonadaceae	Pseudomonadales	Gammaproteobacteria	Proteobacteria		Bacteria	NA			23.0758	THIACLOPRID	Neonicotinoid	Insecticide
24	24	1	75588	0.00012847	Pseudomonas libanensis	Pseudomonas	Pseudomonadaceae	Pseudomonadales	Gammaproteobacteria	Proteobacteria		Bacteria	NA		Pseudomonas fluorescens group	13.8813	THIACLOPRID	Neonicotinoid	Insecticide
24	24	1	294	0.000120916	Pseudomonas fluorescens	Pseudomonas	Pseudomonadaceae	Pseudomonadales	Gammaproteobacteria	Proteobacteria		Bacteria	NA		Pseudomonas fluorescens group	13.0651	THIACLOPRID	Neonicotinoid	Insecticide
24	24	1	37482	0.000804302	Laceyella sacchari	Laceyella	Thermoactinomycetaceae	Bacillales	Bacilli	Firmicutes	Terrabacteria group	Bacteria	NA			86.9056	THIACLOPRID	Neonicotinoid	Insecticide
24	24	1	380021	0.000481429	Pseudomonas protegens	Pseudomonas	Pseudomonadaceae	Pseudomonadales	Gammaproteobacteria	Proteobacteria		Bacteria	NA		Pseudomonas fluorescens group	52.0189	THIACLOPRID	Neonicotinoid	Insecticide
24	24	1	1131292	0.000115746	Enterococcus ureilyticus	Enterococcus	Enterococcaceae	Lactobacillales	Bacilli	Firmicutes	Terrabacteria group	Bacteria	NA			12.5065	THIACLOPRID	Neonicotinoid	Insecticide
24	24	1	332949	0.000169509	Enterococcus silesiacus	Enterococcus	Enterococcaceae	Lactobacillales	Bacilli	Firmicutes	Terrabacteria group	Bacteria	NA			18.3157	THIACLOPRID	Neonicotinoid	Insecticide
24	24	1	2751	0.000999676	Carnobacterium maltaromaticum	Carnobacterium	Carnobacteriaceae	Lactobacillales	Bacilli	Firmicutes	Terrabacteria group	Bacteria	NA			108.016	THIACLOPRID	Neonicotinoid	Insecticide
24	24	1	595670	0.000129588	Acinetobacter kyonggiensis	Acinetobacter	Moraxellaceae	Pseudomonadales	Gammaproteobacteria	Proteobacteria		Bacteria	NA			14.0021	THIACLOPRID	Neonicotinoid	Insecticide
24	24	1	1783360	0.000120334	Comamonas sediminis	Comamonas	Comamonadaceae	Burkholderiales	Betaproteobacteria	Proteobacteria		Bacteria	NA			13.0022	THIACLOPRID	Neonicotinoid	Insecticide
24	24	1	160825	0.000185123	Comamonas koreensis	Comamonas	Comamonadaceae	Burkholderiales	Betaproteobacteria	Proteobacteria		Bacteria	NA			20.0027	THIACLOPRID	Neonicotinoid	Insecticide
24	24	1	317	0.000559827	Pseudomonas syringae	Pseudomonas	Pseudomonadaceae	Pseudomonadales	Gammaproteobacteria	Proteobacteria		Bacteria	NA	Pseudomonas syringae group genomosp. 1	Pseudomonas syringae group	60.4899	THIACLOPRID	Neonicotinoid	Insecticide
24	24	1	631	0.00140696	Yersinia intermedia	Yersinia	Yersiniaceae	Enterobacterales	Gammaproteobacteria	Proteobacteria		Bacteria	NA			152.023	THIACLOPRID	Neonicotinoid	Insecticide
24	24	1	2739	0.000149788	Vagococcus salmoninarum	Vagococcus	Enterococcaceae	Lactobacillales	Bacilli	Firmicutes	Terrabacteria group	Bacteria	NA			16.1848	THIACLOPRID	Neonicotinoid	Insecticide
24	24	1	unassigned	0									NA			0	THIACLOPRID	Neonicotinoid	Insecticide
25	1	2	645	0.123596	Aeromonas salmonicida	Aeromonas	Aeromonadaceae	Aeromonadales	Gammaproteobacteria	Proteobacteria		Bacteria	NA			9123.89	ACLONIFEN	Nitrophenyl ether	Herbicide
25	1	2	2033032	0.00141131	Aeromonas sp. CA23	Aeromonas	Aeromonadaceae	Aeromonadales	Gammaproteobacteria	Proteobacteria		Bacteria	NA			104.183	ACLONIFEN	Nitrophenyl ether	Herbicide
25	1	2	73010	0.263034	Aeromonas encheleia	Aeromonas	Aeromonadaceae	Aeromonadales	Gammaproteobacteria	Proteobacteria		Bacteria	NA			19417.1	ACLONIFEN	Nitrophenyl ether	Herbicide
25	1	2	2033033	0.186079	Aeromonas sp. CU5	Aeromonas	Aeromonadaceae	Aeromonadales	Gammaproteobacteria	Proteobacteria		Bacteria	NA			13736.4	ACLONIFEN	Nitrophenyl ether	Herbicide
25	1	2	654	0.000349709	Aeromonas veronii	Aeromonas	Aeromonadaceae	Aeromonadales	Gammaproteobacteria	Proteobacteria		Bacteria	NA			25.8155	ACLONIFEN	Nitrophenyl ether	Herbicide
25	1	2	649	0.000259383	Aeromonas eucrenophila	Aeromonas	Aeromonadaceae	Aeromonadales	Gammaproteobacteria	Proteobacteria		Bacteria	NA			19.1477	ACLONIFEN	Nitrophenyl ether	Herbicide
25	1	2	644	0.000380651	Aeromonas hydrophila	Aeromonas	Aeromonadaceae	Aeromonadales	Gammaproteobacteria	Proteobacteria		Bacteria	NA			28.0997	ACLONIFEN	Nitrophenyl ether	Herbicide
25	1	2	40214	0.0910027	Acinetobacter johnsonii	Acinetobacter	Moraxellaceae	Pseudomonadales	Gammaproteobacteria	Proteobacteria		Bacteria	NA			6717.82	ACLONIFEN	Nitrophenyl ether	Herbicide
25	1	2	29430	0.000268732	Acinetobacter haemolyticus	Acinetobacter	Moraxellaceae	Pseudomonadales	Gammaproteobacteria	Proteobacteria		Bacteria	NA			19.8378	ACLONIFEN	Nitrophenyl ether	Herbicide
25	1	2	47917	0.116997	Serratia fonticola	Serratia	Yersiniaceae	Enterobacterales	Gammaproteobacteria	Proteobacteria		Bacteria	NA			8636.74	ACLONIFEN	Nitrophenyl ether	Herbicide
25	1	2	1562974	0.00330345	Comamonas piscis	Comamonas	Comamonadaceae	Burkholderiales	Betaproteobacteria	Proteobacteria		Bacteria	NA			243.861	ACLONIFEN	Nitrophenyl ether	Herbicide
25	1	2	1783360	0.0188963	Comamonas sediminis	Comamonas	Comamonadaceae	Burkholderiales	Betaproteobacteria	Proteobacteria		Bacteria	NA			1394.92	ACLONIFEN	Nitrophenyl ether	Herbicide
25	1	2	569	0.0963808	Hafnia alvei	Hafnia	Hafniaceae	Enterobacterales	Gammaproteobacteria	Proteobacteria		Bacteria	NA			7114.83	ACLONIFEN	Nitrophenyl ether	Herbicide
25	1	2	160825	0.0224603	Comamonas koreensis	Comamonas	Comamonadaceae	Burkholderiales	Betaproteobacteria	Proteobacteria		Bacteria	NA			1658.02	ACLONIFEN	Nitrophenyl ether	Herbicide
25	1	2	1673609	0.000244725	Acinetobacter albensis	Acinetobacter	Moraxellaceae	Pseudomonadales	Gammaproteobacteria	Proteobacteria		Bacteria	NA			18.0656	ACLONIFEN	Nitrophenyl ether	Herbicide
25	1	2	1646498	0.000476896	Acinetobacter sp. TTH0-4	Acinetobacter	Moraxellaceae	Pseudomonadales	Gammaproteobacteria	Proteobacteria		Bacteria	NA			35.2045	ACLONIFEN	Nitrophenyl ether	Herbicide
25	1	2	1324350	0.000267334	Acinetobacter equi	Acinetobacter	Moraxellaceae	Pseudomonadales	Gammaproteobacteria	Proteobacteria		Bacteria	NA			19.7346	ACLONIFEN	Nitrophenyl ether	Herbicide
25	1	2	2751	0.00177502	Carnobacterium maltaromaticum	Carnobacterium	Carnobacteriaceae	Lactobacillales	Bacilli	Firmicutes	Terrabacteria group	Bacteria	NA			131.032	ACLONIFEN	Nitrophenyl ether	Herbicide
25	1	2	82996	0.0132269	Serratia plymuthica	Serratia	Yersiniaceae	Enterobacterales	Gammaproteobacteria	Proteobacteria		Bacteria	NA			976.408	ACLONIFEN	Nitrophenyl ether	Herbicide
25	1	2	1805933	0.000378704	Rahnella sp. ERMR1:05	Rahnella	Yersiniaceae	Enterobacterales	Gammaproteobacteria	Proteobacteria		Bacteria	NA			27.9559	ACLONIFEN	Nitrophenyl ether	Herbicide
25	1	2	1938606	0.00261077	Janthinobacterium sp. LM6	Janthinobacterium	Oxalobacteraceae	Burkholderiales	Betaproteobacteria	Proteobacteria		Bacteria	NA			192.727	ACLONIFEN	Nitrophenyl ether	Herbicide
25	1	2	55508	0.00514749	Janthinobacterium agaricidamnosum	Janthinobacterium	Oxalobacteraceae	Burkholderiales	Betaproteobacteria	Proteobacteria		Bacteria	NA			379.988	ACLONIFEN	Nitrophenyl ether	Herbicide
25	1	2	1644131	0.00814143	Janthinobacterium sp. 1_2014MBL_MicDiv	Janthinobacterium	Oxalobacteraceae	Burkholderiales	Betaproteobacteria	Proteobacteria		Bacteria	NA			601	ACLONIFEN	Nitrophenyl ether	Herbicide
25	1	2	2590869	0.00250087	Janthinobacterium sp. SNU WT3	Janthinobacterium	Oxalobacteraceae	Burkholderiales	Betaproteobacteria	Proteobacteria		Bacteria	NA			184.614	ACLONIFEN	Nitrophenyl ether	Herbicide
25	1	2	445961	0.000149047	Chryseobacterium soli	Chryseobacterium	Weeksellaceae	Flavobacteriales	Flavobacteriia	Bacteroidetes	FCB group	Bacteria	NA			11.0027	ACLONIFEN	Nitrophenyl ether	Herbicide
25	1	2	317	0.0076304	Pseudomonas syringae	Pseudomonas	Pseudomonadaceae	Pseudomonadales	Gammaproteobacteria	Proteobacteria		Bacteria	NA	Pseudomonas syringae group genomosp. 1	Pseudomonas syringae group	563.276	ACLONIFEN	Nitrophenyl ether	Herbicide
25	1	2	219572	0.000553588	Pseudomonas antarctica	Pseudomonas	Pseudomonadaceae	Pseudomonadales	Gammaproteobacteria	Proteobacteria		Bacteria	NA			40.8658	ACLONIFEN	Nitrophenyl ether	Herbicide
25	1	2	200450	0.000208864	Pseudomonas trivialis	Pseudomonas	Pseudomonadaceae	Pseudomonadales	Gammaproteobacteria	Proteobacteria		Bacteria	NA		Pseudomonas fluorescens group	15.4183	ACLONIFEN	Nitrophenyl ether	Herbicide
25	1	2	2126069	0.000833453	Pseudomonas sp. LBUM920	Pseudomonas	Pseudomonadaceae	Pseudomonadales	Gammaproteobacteria	Proteobacteria		Bacteria	NA			61.5255	ACLONIFEN	Nitrophenyl ether	Herbicide
25	1	2	47878	0.000278195	Pseudomonas azotoformans	Pseudomonas	Pseudomonadaceae	Pseudomonadales	Gammaproteobacteria	Proteobacteria		Bacteria	NA		Pseudomonas fluorescens group	20.5364	ACLONIFEN	Nitrophenyl ether	Herbicide
25	1	2	28151	0.000181067	Serratia proteamaculans	Serratia	Yersiniaceae	Enterobacterales	Gammaproteobacteria	Proteobacteria		Bacteria	NA			13.3663	ACLONIFEN	Nitrophenyl ether	Herbicide
25	1	2	296	0.0123092	Pseudomonas fragi	Pseudomonas	Pseudomonadaceae	Pseudomonadales	Gammaproteobacteria	Proteobacteria		Bacteria	NA		Pseudomonas chlororaphis group	908.668	ACLONIFEN	Nitrophenyl ether	Herbicide
25	1	2	1886807	0.000971009	Pseudomonas sp. TMW 2.1634	Pseudomonas	Pseudomonadaceae	Pseudomonadales	Gammaproteobacteria	Proteobacteria		Bacteria	NA			71.6799	ACLONIFEN	Nitrophenyl ether	Herbicide
25	1	2	86185	0.000217562	Pseudomonas lundensis	Pseudomonas	Pseudomonadaceae	Pseudomonadales	Gammaproteobacteria	Proteobacteria		Bacteria	NA		Pseudomonas chlororaphis group	16.0605	ACLONIFEN	Nitrophenyl ether	Herbicide
25	1	2	380021	0.00014913	Pseudomonas protegens	Pseudomonas	Pseudomonadaceae	Pseudomonadales	Gammaproteobacteria	Proteobacteria		Bacteria	NA		Pseudomonas fluorescens group	11.0088	ACLONIFEN	Nitrophenyl ether	Herbicide
25	1	2	2083054	0.00228362	Pseudomonas sp. LG1D9	Pseudomonas	Pseudomonadaceae	Pseudomonadales	Gammaproteobacteria	Proteobacteria		Bacteria	NA			168.577	ACLONIFEN	Nitrophenyl ether	Herbicide
25	1	2	515393	0.000837789	Pseudomonas yamanorum	Pseudomonas	Pseudomonadaceae	Pseudomonadales	Gammaproteobacteria	Proteobacteria		Bacteria	NA			61.8455	ACLONIFEN	Nitrophenyl ether	Herbicide
25	1	2	1006623	0.00257442	Aeromonas cavernicola	Aeromonas	Aeromonadaceae	Aeromonadales	Gammaproteobacteria	Proteobacteria		Bacteria	NA			190.044	ACLONIFEN	Nitrophenyl ether	Herbicide
25	1	2	1241981	0.00245251	Chryseobacterium lactis	Chryseobacterium	Weeksellaceae	Flavobacteriales	Flavobacteriia	Bacteroidetes	FCB group	Bacteria	NA			181.044	ACLONIFEN	Nitrophenyl ether	Herbicide
25	1	2	631	0.00425706	Yersinia intermedia	Yersinia	Yersiniaceae	Enterobacterales	Gammaproteobacteria	Proteobacteria		Bacteria	NA			314.256	ACLONIFEN	Nitrophenyl ether	Herbicide
25	1	2	2479367	0.00231003	Buttiauxella sp. 3AFRM03	Buttiauxella	Enterobacteriaceae	Enterobacterales	Gammaproteobacteria	Proteobacteria		Bacteria	NA			170.526	ACLONIFEN	Nitrophenyl ether	Herbicide
25	1	2	82988	0.000216813	Buttiauxella brennerae	Buttiauxella	Enterobacteriaceae	Enterobacterales	Gammaproteobacteria	Proteobacteria		Bacteria	NA			16.0051	ACLONIFEN	Nitrophenyl ether	Herbicide
25	1	2	82977	0.000192787	Buttiauxella agrestis	Buttiauxella	Enterobacteriaceae	Enterobacterales	Gammaproteobacteria	Proteobacteria		Bacteria	NA			14.2316	ACLONIFEN	Nitrophenyl ether	Herbicide
25	1	2	595670	0.00131433	Acinetobacter kyonggiensis	Acinetobacter	Moraxellaceae	Pseudomonadales	Gammaproteobacteria	Proteobacteria		Bacteria	NA			97.0237	ACLONIFEN	Nitrophenyl ether	Herbicide
25	1	2	1131292	0.00015144	Enterococcus ureilyticus	Enterococcus	Enterococcaceae	Lactobacillales	Bacilli	Firmicutes	Terrabacteria group	Bacteria	NA			11.1793	ACLONIFEN	Nitrophenyl ether	Herbicide
25	1	2	332949	0.000214404	Enterococcus silesiacus	Enterococcus	Enterococcaceae	Lactobacillales	Bacilli	Firmicutes	Terrabacteria group	Bacteria	NA			15.8273	ACLONIFEN	Nitrophenyl ether	Herbicide
25	1	2	37482	0.000522996	Laceyella sacchari	Laceyella	Thermoactinomycetaceae	Bacillales	Bacilli	Firmicutes	Terrabacteria group	Bacteria	NA			38.6075	ACLONIFEN	Nitrophenyl ether	Herbicide
25	1	2	unassigned	0									NA			0	ACLONIFEN	Nitrophenyl ether	Herbicide
26	2	2	645	0.144854	Aeromonas salmonicida	Aeromonas	Aeromonadaceae	Aeromonadales	Gammaproteobacteria	Proteobacteria		Bacteria	NA			11929	BIFENTHRIN	Pyrethroid	Insecticide
26	2	2	2033032	0.00150601	Aeromonas sp. CA23	Aeromonas	Aeromonadaceae	Aeromonadales	Gammaproteobacteria	Proteobacteria		Bacteria	NA			124.023	BIFENTHRIN	Pyrethroid	Insecticide
26	2	2	73010	0.260105	Aeromonas encheleia	Aeromonas	Aeromonadaceae	Aeromonadales	Gammaproteobacteria	Proteobacteria		Bacteria	NA			21420.1	BIFENTHRIN	Pyrethroid	Insecticide
26	2	2	80746	0.000138957	[Haemophilus] piscium	Aeromonas	Aeromonadaceae	Aeromonadales	Gammaproteobacteria	Proteobacteria		Bacteria	NA			11.4434	BIFENTHRIN	Pyrethroid	Insecticide
26	2	2	2033033	0.142317	Aeromonas sp. CU5	Aeromonas	Aeromonadaceae	Aeromonadales	Gammaproteobacteria	Proteobacteria		Bacteria	NA			11720.1	BIFENTHRIN	Pyrethroid	Insecticide
26	2	2	649	0.000155209	Aeromonas eucrenophila	Aeromonas	Aeromonadaceae	Aeromonadales	Gammaproteobacteria	Proteobacteria		Bacteria	NA			12.7818	BIFENTHRIN	Pyrethroid	Insecticide
26	2	2	654	0.000425807	Aeromonas veronii	Aeromonas	Aeromonadaceae	Aeromonadales	Gammaproteobacteria	Proteobacteria		Bacteria	NA			35.066	BIFENTHRIN	Pyrethroid	Insecticide
26	2	2	644	0.000466322	Aeromonas hydrophila	Aeromonas	Aeromonadaceae	Aeromonadales	Gammaproteobacteria	Proteobacteria		Bacteria	NA			38.4025	BIFENTHRIN	Pyrethroid	Insecticide
26	2	2	324617	0.000150585	Aeromonas tecta	Aeromonas	Aeromonadaceae	Aeromonadales	Gammaproteobacteria	Proteobacteria		Bacteria	NA			12.401	BIFENTHRIN	Pyrethroid	Insecticide
26	2	2	82996	0.00957515	Serratia plymuthica	Serratia	Yersiniaceae	Enterobacterales	Gammaproteobacteria	Proteobacteria		Bacteria	NA			788.533	BIFENTHRIN	Pyrethroid	Insecticide
26	2	2	1562974	0.00189646	Comamonas piscis	Comamonas	Comamonadaceae	Burkholderiales	Betaproteobacteria	Proteobacteria		Bacteria	NA			156.177	BIFENTHRIN	Pyrethroid	Insecticide
26	2	2	1783360	0.0094634	Comamonas sediminis	Comamonas	Comamonadaceae	Burkholderiales	Betaproteobacteria	Proteobacteria		Bacteria	NA			779.33	BIFENTHRIN	Pyrethroid	Insecticide
26	2	2	569	0.0830701	Hafnia alvei	Hafnia	Hafniaceae	Enterobacterales	Gammaproteobacteria	Proteobacteria		Bacteria	NA			6840.99	BIFENTHRIN	Pyrethroid	Insecticide
26	2	2	2479367	0.00508659	Buttiauxella sp. 3AFRM03	Buttiauxella	Enterobacteriaceae	Enterobacterales	Gammaproteobacteria	Proteobacteria		Bacteria	NA			418.891	BIFENTHRIN	Pyrethroid	Insecticide
26	2	2	82990	0.000214965	Buttiauxella gaviniae	Buttiauxella	Enterobacteriaceae	Enterobacterales	Gammaproteobacteria	Proteobacteria		Bacteria	NA			17.7028	BIFENTHRIN	Pyrethroid	Insecticide
26	2	2	82988	0.00073266	Buttiauxella brennerae	Buttiauxella	Enterobacteriaceae	Enterobacterales	Gammaproteobacteria	Proteobacteria		Bacteria	NA			60.336	BIFENTHRIN	Pyrethroid	Insecticide
26	2	2	82977	0.000731098	Buttiauxella agrestis	Buttiauxella	Enterobacteriaceae	Enterobacterales	Gammaproteobacteria	Proteobacteria		Bacteria	NA			60.2074	BIFENTHRIN	Pyrethroid	Insecticide
26	2	2	317	0.00594714	Pseudomonas syringae	Pseudomonas	Pseudomonadaceae	Pseudomonadales	Gammaproteobacteria	Proteobacteria		Bacteria	NA	Pseudomonas syringae group genomosp. 1	Pseudomonas syringae group	489.759	BIFENTHRIN	Pyrethroid	Insecticide
26	2	2	294	0.000611359	Pseudomonas fluorescens	Pseudomonas	Pseudomonadaceae	Pseudomonadales	Gammaproteobacteria	Proteobacteria		Bacteria	NA		Pseudomonas fluorescens group	50.3467	BIFENTHRIN	Pyrethroid	Insecticide
26	2	2	219572	0.000211363	Pseudomonas antarctica	Pseudomonas	Pseudomonadaceae	Pseudomonadales	Gammaproteobacteria	Proteobacteria		Bacteria	NA			17.4061	BIFENTHRIN	Pyrethroid	Insecticide
26	2	2	160825	0.00970147	Comamonas koreensis	Comamonas	Comamonadaceae	Burkholderiales	Betaproteobacteria	Proteobacteria		Bacteria	NA			798.935	BIFENTHRIN	Pyrethroid	Insecticide
26	2	2	1805933	0.000251116	Rahnella sp. ERMR1:05	Rahnella	Yersiniaceae	Enterobacterales	Gammaproteobacteria	Proteobacteria		Bacteria	NA			20.6799	BIFENTHRIN	Pyrethroid	Insecticide
26	2	2	47917	0.0898816	Serratia fonticola	Serratia	Yersiniaceae	Enterobacterales	Gammaproteobacteria	Proteobacteria		Bacteria	NA			7401.93	BIFENTHRIN	Pyrethroid	Insecticide
26	2	2	40214	0.119515	Acinetobacter johnsonii	Acinetobacter	Moraxellaceae	Pseudomonadales	Gammaproteobacteria	Proteobacteria		Bacteria	NA			9842.27	BIFENTHRIN	Pyrethroid	Insecticide
26	2	2	29581	0.000248958	Janthinobacterium lividum	Janthinobacterium	Oxalobacteraceae	Burkholderiales	Betaproteobacteria	Proteobacteria		Bacteria	NA			20.5022	BIFENTHRIN	Pyrethroid	Insecticide
26	2	2	55508	0.0111054	Janthinobacterium agaricidamnosum	Janthinobacterium	Oxalobacteraceae	Burkholderiales	Betaproteobacteria	Proteobacteria		Bacteria	NA			914.55	BIFENTHRIN	Pyrethroid	Insecticide
26	2	2	1938606	0.0238095	Janthinobacterium sp. LM6	Janthinobacterium	Oxalobacteraceae	Burkholderiales	Betaproteobacteria	Proteobacteria		Bacteria	NA			1960.76	BIFENTHRIN	Pyrethroid	Insecticide
26	2	2	1644131	0.0296749	Janthinobacterium sp. 1_2014MBL_MicDiv	Janthinobacterium	Oxalobacteraceae	Burkholderiales	Betaproteobacteria	Proteobacteria		Bacteria	NA			2443.79	BIFENTHRIN	Pyrethroid	Insecticide
26	2	2	2590869	0.0104925	Janthinobacterium sp. SNU WT3	Janthinobacterium	Oxalobacteraceae	Burkholderiales	Betaproteobacteria	Proteobacteria		Bacteria	NA			864.075	BIFENTHRIN	Pyrethroid	Insecticide
26	2	2	368607	0.00768483	Janthinobacterium svalbardensis	Janthinobacterium	Oxalobacteraceae	Burkholderiales	Betaproteobacteria	Proteobacteria		Bacteria	NA			632.861	BIFENTHRIN	Pyrethroid	Insecticide
26	2	2	29430	0.000276667	Acinetobacter haemolyticus	Acinetobacter	Moraxellaceae	Pseudomonadales	Gammaproteobacteria	Proteobacteria		Bacteria	NA			22.7841	BIFENTHRIN	Pyrethroid	Insecticide
26	2	2	515393	0.00110227	Pseudomonas yamanorum	Pseudomonas	Pseudomonadaceae	Pseudomonadales	Gammaproteobacteria	Proteobacteria		Bacteria	NA			90.7741	BIFENTHRIN	Pyrethroid	Insecticide
26	2	2	2083054	0.00216554	Pseudomonas sp. LG1D9	Pseudomonas	Pseudomonadaceae	Pseudomonadales	Gammaproteobacteria	Proteobacteria		Bacteria	NA			178.336	BIFENTHRIN	Pyrethroid	Insecticide
26	2	2	631	0.00395861	Yersinia intermedia	Yersinia	Yersiniaceae	Enterobacterales	Gammaproteobacteria	Proteobacteria		Bacteria	NA			326	BIFENTHRIN	Pyrethroid	Insecticide
26	2	2	296	0.00741845	Pseudomonas fragi	Pseudomonas	Pseudomonadaceae	Pseudomonadales	Gammaproteobacteria	Proteobacteria		Bacteria	NA		Pseudomonas chlororaphis group	610.924	BIFENTHRIN	Pyrethroid	Insecticide
26	2	2	1006623	0.00279742	Aeromonas cavernicola	Aeromonas	Aeromonadaceae	Aeromonadales	Gammaproteobacteria	Proteobacteria		Bacteria	NA			230.373	BIFENTHRIN	Pyrethroid	Insecticide
26	2	2	2126069	0.000715802	Pseudomonas sp. LBUM920	Pseudomonas	Pseudomonadaceae	Pseudomonadales	Gammaproteobacteria	Proteobacteria		Bacteria	NA			58.9478	BIFENTHRIN	Pyrethroid	Insecticide
26	2	2	200450	0.00017775	Pseudomonas trivialis	Pseudomonas	Pseudomonadaceae	Pseudomonadales	Gammaproteobacteria	Proteobacteria		Bacteria	NA		Pseudomonas fluorescens group	14.6381	BIFENTHRIN	Pyrethroid	Insecticide
26	2	2	37482	0.000673572	Laceyella sacchari	Laceyella	Thermoactinomycetaceae	Bacillales	Bacilli	Firmicutes	Terrabacteria group	Bacteria	NA			55.47	BIFENTHRIN	Pyrethroid	Insecticide
26	2	2	1673609	0.000397388	Acinetobacter albensis	Acinetobacter	Moraxellaceae	Pseudomonadales	Gammaproteobacteria	Proteobacteria		Bacteria	NA			32.7257	BIFENTHRIN	Pyrethroid	Insecticide
26	2	2	1646498	0.000328801	Acinetobacter sp. TTH0-4	Acinetobacter	Moraxellaceae	Pseudomonadales	Gammaproteobacteria	Proteobacteria		Bacteria	NA			27.0775	BIFENTHRIN	Pyrethroid	Insecticide
26	2	2	2478552	0.0058058	Flavobacterium sp. 140616W15	Flavobacterium	Flavobacteriaceae	Flavobacteriales	Flavobacteriia	Bacteroidetes	FCB group	Bacteria	NA			478.119	BIFENTHRIN	Pyrethroid	Insecticide
26	2	2	2751	0.000692327	Carnobacterium maltaromaticum	Carnobacterium	Carnobacteriaceae	Lactobacillales	Bacilli	Firmicutes	Terrabacteria group	Bacteria	NA			57.0145	BIFENTHRIN	Pyrethroid	Insecticide
26	2	2	595670	0.00117859	Acinetobacter kyonggiensis	Acinetobacter	Moraxellaceae	Pseudomonadales	Gammaproteobacteria	Proteobacteria		Bacteria	NA			97.0592	BIFENTHRIN	Pyrethroid	Insecticide
26	2	2	1241981	0.00163976	Chryseobacterium lactis	Chryseobacterium	Weeksellaceae	Flavobacteriales	Flavobacteriia	Bacteroidetes	FCB group	Bacteria	NA			135.037	BIFENTHRIN	Pyrethroid	Insecticide
26	2	2	380021	0.000648319	Pseudomonas protegens	Pseudomonas	Pseudomonadaceae	Pseudomonadales	Gammaproteobacteria	Proteobacteria		Bacteria	NA		Pseudomonas fluorescens group	53.3904	BIFENTHRIN	Pyrethroid	Insecticide
26	2	2	unassigned	0									NA			0	BIFENTHRIN	Pyrethroid	Insecticide
27	3	2	569	0.398976	Hafnia alvei	Hafnia	Hafniaceae	Enterobacterales	Gammaproteobacteria	Proteobacteria		Bacteria	NA			46588.8	CAPTAN	Phthalimide	Fungicide
27	3	2	47917	0.126102	Serratia fonticola	Serratia	Yersiniaceae	Enterobacterales	Gammaproteobacteria	Proteobacteria		Bacteria	NA			14725.1	CAPTAN	Phthalimide	Fungicide
27	3	2	1805933	0.000357628	Rahnella sp. ERMR1:05	Rahnella	Yersiniaceae	Enterobacterales	Gammaproteobacteria	Proteobacteria		Bacteria	NA			41.7605	CAPTAN	Phthalimide	Fungicide
27	3	2	82996	0.203861	Serratia plymuthica	Serratia	Yersiniaceae	Enterobacterales	Gammaproteobacteria	Proteobacteria		Bacteria	NA			23805	CAPTAN	Phthalimide	Fungicide
27	3	2	614	0.000715146	Serratia liquefaciens	Serratia	Yersiniaceae	Enterobacterales	Gammaproteobacteria	Proteobacteria		Bacteria	NA			83.5083	CAPTAN	Phthalimide	Fungicide
27	3	2	28151	0.000293192	Serratia proteamaculans	Serratia	Yersiniaceae	Enterobacterales	Gammaproteobacteria	Proteobacteria		Bacteria	NA			34.2364	CAPTAN	Phthalimide	Fungicide
27	3	2	1006623	0.000992619	Aeromonas cavernicola	Aeromonas	Aeromonadaceae	Aeromonadales	Gammaproteobacteria	Proteobacteria		Bacteria	NA			115.909	CAPTAN	Phthalimide	Fungicide
27	3	2	654	0.000189164	Aeromonas veronii	Aeromonas	Aeromonadaceae	Aeromonadales	Gammaproteobacteria	Proteobacteria		Bacteria	NA			22.0889	CAPTAN	Phthalimide	Fungicide
27	3	2	644	0.000355242	Aeromonas hydrophila	Aeromonas	Aeromonadaceae	Aeromonadales	Gammaproteobacteria	Proteobacteria		Bacteria	NA			41.482	CAPTAN	Phthalimide	Fungicide
27	3	2	368607	0.0235656	Janthinobacterium svalbardensis	Janthinobacterium	Oxalobacteraceae	Burkholderiales	Betaproteobacteria	Proteobacteria		Bacteria	NA			2751.78	CAPTAN	Phthalimide	Fungicide
27	3	2	2590869	0.00947675	Janthinobacterium sp. SNU WT3	Janthinobacterium	Oxalobacteraceae	Burkholderiales	Betaproteobacteria	Proteobacteria		Bacteria	NA			1106.61	CAPTAN	Phthalimide	Fungicide
27	3	2	1644131	0.000362424	Janthinobacterium sp. 1_2014MBL_MicDiv	Janthinobacterium	Oxalobacteraceae	Burkholderiales	Betaproteobacteria	Proteobacteria		Bacteria	NA			42.3207	CAPTAN	Phthalimide	Fungicide
27	3	2	29581	0.000834258	Janthinobacterium lividum	Janthinobacterium	Oxalobacteraceae	Burkholderiales	Betaproteobacteria	Proteobacteria		Bacteria	NA			97.4171	CAPTAN	Phthalimide	Fungicide
27	3	2	1938606	0.0499568	Janthinobacterium sp. LM6	Janthinobacterium	Oxalobacteraceae	Burkholderiales	Betaproteobacteria	Proteobacteria		Bacteria	NA			5833.51	CAPTAN	Phthalimide	Fungicide
27	3	2	55508	0.0429118	Janthinobacterium agaricidamnosum	Janthinobacterium	Oxalobacteraceae	Burkholderiales	Betaproteobacteria	Proteobacteria		Bacteria	NA			5010.85	CAPTAN	Phthalimide	Fungicide
27	3	2	2479367	0.0294474	Buttiauxella sp. 3AFRM03	Buttiauxella	Enterobacteriaceae	Enterobacterales	Gammaproteobacteria	Proteobacteria		Bacteria	NA			3438.6	CAPTAN	Phthalimide	Fungicide
27	3	2	82990	0.000411442	Buttiauxella gaviniae	Buttiauxella	Enterobacteriaceae	Enterobacterales	Gammaproteobacteria	Proteobacteria		Bacteria	NA			48.0445	CAPTAN	Phthalimide	Fungicide
27	3	2	82988	0.00282355	Buttiauxella brennerae	Buttiauxella	Enterobacteriaceae	Enterobacterales	Gammaproteobacteria	Proteobacteria		Bacteria	NA			329.709	CAPTAN	Phthalimide	Fungicide
27	3	2	1562974	0.00408958	Comamonas piscis	Comamonas	Comamonadaceae	Burkholderiales	Betaproteobacteria	Proteobacteria		Bacteria	NA			477.544	CAPTAN	Phthalimide	Fungicide
27	3	2	160825	0.0242158	Comamonas koreensis	Comamonas	Comamonadaceae	Burkholderiales	Betaproteobacteria	Proteobacteria		Bacteria	NA			2827.7	CAPTAN	Phthalimide	Fungicide
27	3	2	1783360	0.0216857	Comamonas sediminis	Comamonas	Comamonadaceae	Burkholderiales	Betaproteobacteria	Proteobacteria		Bacteria	NA			2532.26	CAPTAN	Phthalimide	Fungicide
27	3	2	73010	0.0283202	Aeromonas encheleia	Aeromonas	Aeromonadaceae	Aeromonadales	Gammaproteobacteria	Proteobacteria		Bacteria	NA			3306.98	CAPTAN	Phthalimide	Fungicide
27	3	2	649	0.0010743	Aeromonas eucrenophila	Aeromonas	Aeromonadaceae	Aeromonadales	Gammaproteobacteria	Proteobacteria		Bacteria	NA			125.447	CAPTAN	Phthalimide	Fungicide
27	3	2	2033032	0.00044697	Aeromonas sp. CA23	Aeromonas	Aeromonadaceae	Aeromonadales	Gammaproteobacteria	Proteobacteria		Bacteria	NA			52.1932	CAPTAN	Phthalimide	Fungicide
27	3	2	645	0.011121	Aeromonas salmonicida	Aeromonas	Aeromonadaceae	Aeromonadales	Gammaproteobacteria	Proteobacteria		Bacteria	NA			1298.61	CAPTAN	Phthalimide	Fungicide
27	3	2	2126069	0.00109002	Pseudomonas sp. LBUM920	Pseudomonas	Pseudomonadaceae	Pseudomonadales	Gammaproteobacteria	Proteobacteria		Bacteria	NA			127.283	CAPTAN	Phthalimide	Fungicide
27	3	2	47878	0.000301796	Pseudomonas azotoformans	Pseudomonas	Pseudomonadaceae	Pseudomonadales	Gammaproteobacteria	Proteobacteria		Bacteria	NA		Pseudomonas fluorescens group	35.2411	CAPTAN	Phthalimide	Fungicide
27	3	2	75588	0.000190775	Pseudomonas libanensis	Pseudomonas	Pseudomonadaceae	Pseudomonadales	Gammaproteobacteria	Proteobacteria		Bacteria	NA		Pseudomonas fluorescens group	22.277	CAPTAN	Phthalimide	Fungicide
27	3	2	219572	0.00014437	Pseudomonas antarctica	Pseudomonas	Pseudomonadaceae	Pseudomonadales	Gammaproteobacteria	Proteobacteria		Bacteria	NA			16.8582	CAPTAN	Phthalimide	Fungicide
27	3	2	294	0.000485551	Pseudomonas fluorescens	Pseudomonas	Pseudomonadaceae	Pseudomonadales	Gammaproteobacteria	Proteobacteria		Bacteria	NA		Pseudomonas fluorescens group	56.6983	CAPTAN	Phthalimide	Fungicide
27	3	2	200450	0.000186915	Pseudomonas trivialis	Pseudomonas	Pseudomonadaceae	Pseudomonadales	Gammaproteobacteria	Proteobacteria		Bacteria	NA		Pseudomonas fluorescens group	21.8263	CAPTAN	Phthalimide	Fungicide
27	3	2	47883	0.000101714	Pseudomonas synxantha	Pseudomonas	Pseudomonadaceae	Pseudomonadales	Gammaproteobacteria	Proteobacteria		Bacteria	NA		Pseudomonas fluorescens group	11.8772	CAPTAN	Phthalimide	Fungicide
27	3	2	631	0.00146534	Yersinia intermedia	Yersinia	Yersiniaceae	Enterobacterales	Gammaproteobacteria	Proteobacteria		Bacteria	NA			171.109	CAPTAN	Phthalimide	Fungicide
27	3	2	1778406	0.000179897	Comamonas aquatilis	Comamonas	Comamonadaceae	Burkholderiales	Betaproteobacteria	Proteobacteria		Bacteria	NA			21.0068	CAPTAN	Phthalimide	Fungicide
27	3	2	2083054	0.00413947	Pseudomonas sp. LG1D9	Pseudomonas	Pseudomonadaceae	Pseudomonadales	Gammaproteobacteria	Proteobacteria		Bacteria	NA			483.371	CAPTAN	Phthalimide	Fungicide
27	3	2	515393	0.00106584	Pseudomonas yamanorum	Pseudomonas	Pseudomonadaceae	Pseudomonadales	Gammaproteobacteria	Proteobacteria		Bacteria	NA			124.459	CAPTAN	Phthalimide	Fungicide
27	3	2	658644	0.00012347	Pseudomonas sp. R5-89-07	Pseudomonas	Pseudomonadaceae	Pseudomonadales	Gammaproteobacteria	Proteobacteria		Bacteria	NA			14.4177	CAPTAN	Phthalimide	Fungicide
27	3	2	1241981	0.00123358	Chryseobacterium lactis	Chryseobacterium	Weeksellaceae	Flavobacteriales	Flavobacteriia	Bacteroidetes	FCB group	Bacteria	NA			144.047	CAPTAN	Phthalimide	Fungicide
27	3	2	285	0.000208735	Comamonas testosteroni	Comamonas	Comamonadaceae	Burkholderiales	Betaproteobacteria	Proteobacteria		Bacteria	NA			24.3742	CAPTAN	Phthalimide	Fungicide
27	3	2	317	0.00350546	Pseudomonas syringae	Pseudomonas	Pseudomonadaceae	Pseudomonadales	Gammaproteobacteria	Proteobacteria		Bacteria	NA	Pseudomonas syringae group genomosp. 1	Pseudomonas syringae group	409.336	CAPTAN	Phthalimide	Fungicide
27	3	2	2751	0.000685325	Carnobacterium maltaromaticum	Carnobacterium	Carnobacteriaceae	Lactobacillales	Bacilli	Firmicutes	Terrabacteria group	Bacteria	NA			80.026	CAPTAN	Phthalimide	Fungicide
27	3	2	40214	0.000925188	Acinetobacter johnsonii	Acinetobacter	Moraxellaceae	Pseudomonadales	Gammaproteobacteria	Proteobacteria		Bacteria	NA			108.035	CAPTAN	Phthalimide	Fungicide
27	3	2	86185	0.000196739	Pseudomonas lundensis	Pseudomonas	Pseudomonadaceae	Pseudomonadales	Gammaproteobacteria	Proteobacteria		Bacteria	NA		Pseudomonas chlororaphis group	22.9734	CAPTAN	Phthalimide	Fungicide
27	3	2	296	0.000282988	Pseudomonas fragi	Pseudomonas	Pseudomonadaceae	Pseudomonadales	Gammaproteobacteria	Proteobacteria		Bacteria	NA		Pseudomonas chlororaphis group	33.0448	CAPTAN	Phthalimide	Fungicide
27	3	2	1484693	0.000150769	Rhodoferax saidenbachensis	Rhodoferax	Comamonadaceae	Burkholderiales	Betaproteobacteria	Proteobacteria		Bacteria	NA			17.6055	CAPTAN	Phthalimide	Fungicide
27	3	2	37482	0.000657021	Laceyella sacchari	Laceyella	Thermoactinomycetaceae	Bacillales	Bacilli	Firmicutes	Terrabacteria group	Bacteria	NA			76.721	CAPTAN	Phthalimide	Fungicide
27	3	2	332410	9.42321e-05	Exiguobacterium sibiricum	Exiguobacterium		Bacillales	Bacilli	Firmicutes	Terrabacteria group	Bacteria	NA			11.0036	CAPTAN	Phthalimide	Fungicide
27	3	2	unassigned	0									NA			0	CAPTAN	Phthalimide	Fungicide
28	4	2	1644131	0.0339962	Janthinobacterium sp. 1_2014MBL_MicDiv	Janthinobacterium	Oxalobacteraceae	Burkholderiales	Betaproteobacteria	Proteobacteria		Bacteria	NA			4659.92	CARBARYL	Carbamate	Insecticide
28	4	2	2590869	0.00976337	Janthinobacterium sp. SNU WT3	Janthinobacterium	Oxalobacteraceae	Burkholderiales	Betaproteobacteria	Proteobacteria		Bacteria	NA			1338.28	CARBARYL	Carbamate	Insecticide
28	4	2	1938606	0.0104096	Janthinobacterium sp. LM6	Janthinobacterium	Oxalobacteraceae	Burkholderiales	Betaproteobacteria	Proteobacteria		Bacteria	NA			1426.87	CARBARYL	Carbamate	Insecticide
28	4	2	55508	0.00566568	Janthinobacterium agaricidamnosum	Janthinobacterium	Oxalobacteraceae	Burkholderiales	Betaproteobacteria	Proteobacteria		Bacteria	NA			776.606	CARBARYL	Carbamate	Insecticide
28	4	2	368607	0.0163897	Janthinobacterium svalbardensis	Janthinobacterium	Oxalobacteraceae	Burkholderiales	Betaproteobacteria	Proteobacteria		Bacteria	NA			2246.57	CARBARYL	Carbamate	Insecticide
28	4	2	29581	0.00029471	Janthinobacterium lividum	Janthinobacterium	Oxalobacteraceae	Burkholderiales	Betaproteobacteria	Proteobacteria		Bacteria	NA			40.3965	CARBARYL	Carbamate	Insecticide
28	4	2	296	0.0275324	Pseudomonas fragi	Pseudomonas	Pseudomonadaceae	Pseudomonadales	Gammaproteobacteria	Proteobacteria		Bacteria	NA		Pseudomonas chlororaphis group	3773.91	CARBARYL	Carbamate	Insecticide
28	4	2	1886807	0.00239031	Pseudomonas sp. TMW 2.1634	Pseudomonas	Pseudomonadaceae	Pseudomonadales	Gammaproteobacteria	Proteobacteria		Bacteria	NA			327.644	CARBARYL	Carbamate	Insecticide
28	4	2	86185	9.43617e-05	Pseudomonas lundensis	Pseudomonas	Pseudomonadaceae	Pseudomonadales	Gammaproteobacteria	Proteobacteria		Bacteria	NA		Pseudomonas chlororaphis group	12.9343	CARBARYL	Carbamate	Insecticide
28	4	2	47917	0.089618	Serratia fonticola	Serratia	Yersiniaceae	Enterobacterales	Gammaproteobacteria	Proteobacteria		Bacteria	NA			12284.1	CARBARYL	Carbamate	Insecticide
28	4	2	1805933	0.000161602	Rahnella sp. ERMR1:05	Rahnella	Yersiniaceae	Enterobacterales	Gammaproteobacteria	Proteobacteria		Bacteria	NA			22.1511	CARBARYL	Carbamate	Insecticide
28	4	2	40214	0.34503	Acinetobacter johnsonii	Acinetobacter	Moraxellaceae	Pseudomonadales	Gammaproteobacteria	Proteobacteria		Bacteria	NA			47293.9	CARBARYL	Carbamate	Insecticide
28	4	2	29430	0.000889591	Acinetobacter haemolyticus	Acinetobacter	Moraxellaceae	Pseudomonadales	Gammaproteobacteria	Proteobacteria		Bacteria	NA			121.938	CARBARYL	Carbamate	Insecticide
28	4	2	645	0.0810326	Aeromonas salmonicida	Aeromonas	Aeromonadaceae	Aeromonadales	Gammaproteobacteria	Proteobacteria		Bacteria	NA			11107.3	CARBARYL	Carbamate	Insecticide
28	4	2	2033032	0.00118231	Aeromonas sp. CA23	Aeromonas	Aeromonadaceae	Aeromonadales	Gammaproteobacteria	Proteobacteria		Bacteria	NA			162.062	CARBARYL	Carbamate	Insecticide
28	4	2	73010	0.155449	Aeromonas encheleia	Aeromonas	Aeromonadaceae	Aeromonadales	Gammaproteobacteria	Proteobacteria		Bacteria	NA			21307.8	CARBARYL	Carbamate	Insecticide
28	4	2	2033033	0.0899355	Aeromonas sp. CU5	Aeromonas	Aeromonadaceae	Aeromonadales	Gammaproteobacteria	Proteobacteria		Bacteria	NA			12327.6	CARBARYL	Carbamate	Insecticide
28	4	2	654	0.000715936	Aeromonas veronii	Aeromonas	Aeromonadaceae	Aeromonadales	Gammaproteobacteria	Proteobacteria		Bacteria	NA			98.1347	CARBARYL	Carbamate	Insecticide
28	4	2	324617	0.000128335	Aeromonas tecta	Aeromonas	Aeromonadaceae	Aeromonadales	Gammaproteobacteria	Proteobacteria		Bacteria	NA			17.5911	CARBARYL	Carbamate	Insecticide
28	4	2	644	0.000713369	Aeromonas hydrophila	Aeromonas	Aeromonadaceae	Aeromonadales	Gammaproteobacteria	Proteobacteria		Bacteria	NA			97.7829	CARBARYL	Carbamate	Insecticide
28	4	2	649	0.000148019	Aeromonas eucrenophila	Aeromonas	Aeromonadaceae	Aeromonadales	Gammaproteobacteria	Proteobacteria		Bacteria	NA			20.2893	CARBARYL	Carbamate	Insecticide
28	4	2	648	0.000353845	Aeromonas caviae	Aeromonas	Aeromonadaceae	Aeromonadales	Gammaproteobacteria	Proteobacteria		Bacteria	NA			48.5023	CARBARYL	Carbamate	Insecticide
28	4	2	569	0.0530626	Hafnia alvei	Hafnia	Hafniaceae	Enterobacterales	Gammaproteobacteria	Proteobacteria		Bacteria	NA			7273.39	CARBARYL	Carbamate	Insecticide
28	4	2	28151	0.00011543	Serratia proteamaculans	Serratia	Yersiniaceae	Enterobacterales	Gammaproteobacteria	Proteobacteria		Bacteria	NA			15.8223	CARBARYL	Carbamate	Insecticide
28	4	2	614	8.20195e-05	Serratia liquefaciens	Serratia	Yersiniaceae	Enterobacterales	Gammaproteobacteria	Proteobacteria		Bacteria	NA			11.2426	CARBARYL	Carbamate	Insecticide
28	4	2	2083054	0.00634329	Pseudomonas sp. LG1D9	Pseudomonas	Pseudomonadaceae	Pseudomonadales	Gammaproteobacteria	Proteobacteria		Bacteria	NA			869.487	CARBARYL	Carbamate	Insecticide
28	4	2	2126069	0.00207688	Pseudomonas sp. LBUM920	Pseudomonas	Pseudomonadaceae	Pseudomonadales	Gammaproteobacteria	Proteobacteria		Bacteria	NA			284.682	CARBARYL	Carbamate	Insecticide
28	4	2	515393	0.00174859	Pseudomonas yamanorum	Pseudomonas	Pseudomonadaceae	Pseudomonadales	Gammaproteobacteria	Proteobacteria		Bacteria	NA			239.682	CARBARYL	Carbamate	Insecticide
28	4	2	75588	0.000801692	Pseudomonas libanensis	Pseudomonas	Pseudomonadaceae	Pseudomonadales	Gammaproteobacteria	Proteobacteria		Bacteria	NA		Pseudomonas fluorescens group	109.89	CARBARYL	Carbamate	Insecticide
28	4	2	219572	0.000193223	Pseudomonas antarctica	Pseudomonas	Pseudomonadaceae	Pseudomonadales	Gammaproteobacteria	Proteobacteria		Bacteria	NA			26.4854	CARBARYL	Carbamate	Insecticide
28	4	2	47878	0.000315929	Pseudomonas azotoformans	Pseudomonas	Pseudomonadaceae	Pseudomonadales	Gammaproteobacteria	Proteobacteria		Bacteria	NA		Pseudomonas fluorescens group	43.305	CARBARYL	Carbamate	Insecticide
28	4	2	200450	0.00055638	Pseudomonas trivialis	Pseudomonas	Pseudomonadaceae	Pseudomonadales	Gammaproteobacteria	Proteobacteria		Bacteria	NA		Pseudomonas fluorescens group	76.2641	CARBARYL	Carbamate	Insecticide
28	4	2	294	0.00188401	Pseudomonas fluorescens	Pseudomonas	Pseudomonadaceae	Pseudomonadales	Gammaproteobacteria	Proteobacteria		Bacteria	NA		Pseudomonas fluorescens group	258.245	CARBARYL	Carbamate	Insecticide
28	4	2	47883	0.000113906	Pseudomonas synxantha	Pseudomonas	Pseudomonadaceae	Pseudomonadales	Gammaproteobacteria	Proteobacteria		Bacteria	NA		Pseudomonas fluorescens group	15.6134	CARBARYL	Carbamate	Insecticide
28	4	2	1562974	0.00136506	Comamonas piscis	Comamonas	Comamonadaceae	Burkholderiales	Betaproteobacteria	Proteobacteria		Bacteria	NA			187.111	CARBARYL	Carbamate	Insecticide
28	4	2	160825	0.00641805	Comamonas koreensis	Comamonas	Comamonadaceae	Burkholderiales	Betaproteobacteria	Proteobacteria		Bacteria	NA			879.735	CARBARYL	Carbamate	Insecticide
28	4	2	1783360	0.00653453	Comamonas sediminis	Comamonas	Comamonadaceae	Burkholderiales	Betaproteobacteria	Proteobacteria		Bacteria	NA			895.701	CARBARYL	Carbamate	Insecticide
28	4	2	108981	0.000409831	Acinetobacter schindleri	Acinetobacter	Moraxellaceae	Pseudomonadales	Gammaproteobacteria	Proteobacteria		Bacteria	NA			56.1764	CARBARYL	Carbamate	Insecticide
28	4	2	658644	0.000729665	Pseudomonas sp. R5-89-07	Pseudomonas	Pseudomonadaceae	Pseudomonadales	Gammaproteobacteria	Proteobacteria		Bacteria	NA			100.017	CARBARYL	Carbamate	Insecticide
28	4	2	1006623	0.00309291	Aeromonas cavernicola	Aeromonas	Aeromonadaceae	Aeromonadales	Gammaproteobacteria	Proteobacteria		Bacteria	NA			423.951	CARBARYL	Carbamate	Insecticide
28	4	2	82996	0.00455324	Serratia plymuthica	Serratia	Yersiniaceae	Enterobacterales	Gammaproteobacteria	Proteobacteria		Bacteria	NA			624.122	CARBARYL	Carbamate	Insecticide
28	4	2	82988	0.000448061	Buttiauxella brennerae	Buttiauxella	Enterobacteriaceae	Enterobacterales	Gammaproteobacteria	Proteobacteria		Bacteria	NA			61.4166	CARBARYL	Carbamate	Insecticide
28	4	2	2479367	0.00319537	Buttiauxella sp. 3AFRM03	Buttiauxella	Enterobacteriaceae	Enterobacterales	Gammaproteobacteria	Proteobacteria		Bacteria	NA			437.995	CARBARYL	Carbamate	Insecticide
28	4	2	82977	0.00098684	Buttiauxella agrestis	Buttiauxella	Enterobacteriaceae	Enterobacterales	Gammaproteobacteria	Proteobacteria		Bacteria	NA			135.268	CARBARYL	Carbamate	Insecticide
28	4	2	1241981	0.0027509	Chryseobacterium lactis	Chryseobacterium	Weeksellaceae	Flavobacteriales	Flavobacteriia	Bacteroidetes	FCB group	Bacteria	NA			377.072	CARBARYL	Carbamate	Insecticide
28	4	2	1484693	0.000122546	Rhodoferax saidenbachensis	Rhodoferax	Comamonadaceae	Burkholderiales	Betaproteobacteria	Proteobacteria		Bacteria	NA			16.7976	CARBARYL	Carbamate	Insecticide
28	4	2	2751	0.000554558	Carnobacterium maltaromaticum	Carnobacterium	Carnobacteriaceae	Lactobacillales	Bacilli	Firmicutes	Terrabacteria group	Bacteria	NA			76.0144	CARBARYL	Carbamate	Insecticide
28	4	2	317	0.0144108	Pseudomonas syringae	Pseudomonas	Pseudomonadaceae	Pseudomonadales	Gammaproteobacteria	Proteobacteria		Bacteria	NA	Pseudomonas syringae group genomosp. 1	Pseudomonas syringae group	1975.32	CARBARYL	Carbamate	Insecticide
28	4	2	1673609	0.000479147	Acinetobacter albensis	Acinetobacter	Moraxellaceae	Pseudomonadales	Gammaproteobacteria	Proteobacteria		Bacteria	NA			65.6776	CARBARYL	Carbamate	Insecticide
28	4	2	1646498	0.000772313	Acinetobacter sp. TTH0-4	Acinetobacter	Moraxellaceae	Pseudomonadales	Gammaproteobacteria	Proteobacteria		Bacteria	NA			105.863	CARBARYL	Carbamate	Insecticide
28	4	2	28090	0.000191795	Acinetobacter lwoffii	Acinetobacter	Moraxellaceae	Pseudomonadales	Gammaproteobacteria	Proteobacteria		Bacteria	NA			26.2898	CARBARYL	Carbamate	Insecticide
28	4	2	1324350	0.000107542	Acinetobacter equi	Acinetobacter	Moraxellaceae	Pseudomonadales	Gammaproteobacteria	Proteobacteria		Bacteria	NA			14.741	CARBARYL	Carbamate	Insecticide
28	4	2	595670	0.00301359	Acinetobacter kyonggiensis	Acinetobacter	Moraxellaceae	Pseudomonadales	Gammaproteobacteria	Proteobacteria		Bacteria	NA			413.078	CARBARYL	Carbamate	Insecticide
28	4	2	631	0.00347337	Yersinia intermedia	Yersinia	Yersiniaceae	Enterobacterales	Gammaproteobacteria	Proteobacteria		Bacteria	NA			476.102	CARBARYL	Carbamate	Insecticide
28	4	2	2478552	0.00340761	Flavobacterium sp. 140616W15	Flavobacterium	Flavobacteriaceae	Flavobacteriales	Flavobacteriia	Bacteroidetes	FCB group	Bacteria	NA			467.089	CARBARYL	Carbamate	Insecticide
28	4	2	380021	0.0029849	Pseudomonas protegens	Pseudomonas	Pseudomonadaceae	Pseudomonadales	Gammaproteobacteria	Proteobacteria		Bacteria	NA		Pseudomonas fluorescens group	409.147	CARBARYL	Carbamate	Insecticide
28	4	2	37482	0.000684715	Laceyella sacchari	Laceyella	Thermoactinomycetaceae	Bacillales	Bacilli	Firmicutes	Terrabacteria group	Bacteria	NA			93.8553	CARBARYL	Carbamate	Insecticide
28	4	2	1131292	0.000124046	Enterococcus ureilyticus	Enterococcus	Enterococcaceae	Lactobacillales	Bacilli	Firmicutes	Terrabacteria group	Bacteria	NA			17.0032	CARBARYL	Carbamate	Insecticide
28	4	2	unassigned	0									NA			0	CARBARYL	Carbamate	Insecticide
29	5	2	82996	0.220254	Serratia plymuthica	Serratia	Yersiniaceae	Enterobacterales	Gammaproteobacteria	Proteobacteria		Bacteria	NA			17472.5	DICHLOROPHEN		Multi-target
29	5	2	569	0.367459	Hafnia alvei	Hafnia	Hafniaceae	Enterobacterales	Gammaproteobacteria	Proteobacteria		Bacteria	NA			29150.2	DICHLOROPHEN		Multi-target
29	5	2	47917	0.226183	Serratia fonticola	Serratia	Yersiniaceae	Enterobacterales	Gammaproteobacteria	Proteobacteria		Bacteria	NA			17942.8	DICHLOROPHEN		Multi-target
29	5	2	1562974	0.00313232	Comamonas piscis	Comamonas	Comamonadaceae	Burkholderiales	Betaproteobacteria	Proteobacteria		Bacteria	NA			248.484	DICHLOROPHEN		Multi-target
29	5	2	160825	0.0255834	Comamonas koreensis	Comamonas	Comamonadaceae	Burkholderiales	Betaproteobacteria	Proteobacteria		Bacteria	NA			2029.51	DICHLOROPHEN		Multi-target
29	5	2	1783360	0.0211158	Comamonas sediminis	Comamonas	Comamonadaceae	Burkholderiales	Betaproteobacteria	Proteobacteria		Bacteria	NA			1675.09	DICHLOROPHEN		Multi-target
29	5	2	2479367	0.00913006	Buttiauxella sp. 3AFRM03	Buttiauxella	Enterobacteriaceae	Enterobacterales	Gammaproteobacteria	Proteobacteria		Bacteria	NA			724.278	DICHLOROPHEN		Multi-target
29	5	2	82990	0.002524	Buttiauxella gaviniae	Buttiauxella	Enterobacteriaceae	Enterobacterales	Gammaproteobacteria	Proteobacteria		Bacteria	NA			200.226	DICHLOROPHEN		Multi-target
29	5	2	82977	0.000792664	Buttiauxella agrestis	Buttiauxella	Enterobacteriaceae	Enterobacterales	Gammaproteobacteria	Proteobacteria		Bacteria	NA			62.8812	DICHLOROPHEN		Multi-target
29	5	2	82988	0.00278984	Buttiauxella brennerae	Buttiauxella	Enterobacteriaceae	Enterobacterales	Gammaproteobacteria	Proteobacteria		Bacteria	NA			221.315	DICHLOROPHEN		Multi-target
29	5	2	1805933	0.00104075	Rahnella sp. ERMR1:05	Rahnella	Yersiniaceae	Enterobacterales	Gammaproteobacteria	Proteobacteria		Bacteria	NA			82.5617	DICHLOROPHEN		Multi-target
29	5	2	645	0.0485748	Aeromonas salmonicida	Aeromonas	Aeromonadaceae	Aeromonadales	Gammaproteobacteria	Proteobacteria		Bacteria	NA			3853.39	DICHLOROPHEN		Multi-target
29	5	2	296	0.0283547	Pseudomonas fragi	Pseudomonas	Pseudomonadaceae	Pseudomonadales	Gammaproteobacteria	Proteobacteria		Bacteria	NA		Pseudomonas chlororaphis group	2249.35	DICHLOROPHEN		Multi-target
29	5	2	1886807	0.0109413	Pseudomonas sp. TMW 2.1634	Pseudomonas	Pseudomonadaceae	Pseudomonadales	Gammaproteobacteria	Proteobacteria		Bacteria	NA			867.961	DICHLOROPHEN		Multi-target
29	5	2	86185	0.00276328	Pseudomonas lundensis	Pseudomonas	Pseudomonadaceae	Pseudomonadales	Gammaproteobacteria	Proteobacteria		Bacteria	NA		Pseudomonas chlororaphis group	219.208	DICHLOROPHEN		Multi-target
29	5	2	515393	0.000785786	Pseudomonas yamanorum	Pseudomonas	Pseudomonadaceae	Pseudomonadales	Gammaproteobacteria	Proteobacteria		Bacteria	NA			62.3356	DICHLOROPHEN		Multi-target
29	5	2	317	0.0146368	Pseudomonas syringae	Pseudomonas	Pseudomonadaceae	Pseudomonadales	Gammaproteobacteria	Proteobacteria		Bacteria	NA	Pseudomonas syringae group genomosp. 1	Pseudomonas syringae group	1161.13	DICHLOROPHEN		Multi-target
29	5	2	2083054	0.00203046	Pseudomonas sp. LG1D9	Pseudomonas	Pseudomonadaceae	Pseudomonadales	Gammaproteobacteria	Proteobacteria		Bacteria	NA			161.074	DICHLOROPHEN		Multi-target
29	5	2	219572	0.000622361	Pseudomonas antarctica	Pseudomonas	Pseudomonadaceae	Pseudomonadales	Gammaproteobacteria	Proteobacteria		Bacteria	NA			49.3713	DICHLOROPHEN		Multi-target
29	5	2	200450	0.000233353	Pseudomonas trivialis	Pseudomonas	Pseudomonadaceae	Pseudomonadales	Gammaproteobacteria	Proteobacteria		Bacteria	NA		Pseudomonas fluorescens group	18.5117	DICHLOROPHEN		Multi-target
29	5	2	368607	0.00389027	Janthinobacterium svalbardensis	Janthinobacterium	Oxalobacteraceae	Burkholderiales	Betaproteobacteria	Proteobacteria		Bacteria	NA			308.611	DICHLOROPHEN		Multi-target
29	5	2	2590869	0.000724146	Janthinobacterium sp. SNU WT3	Janthinobacterium	Oxalobacteraceae	Burkholderiales	Betaproteobacteria	Proteobacteria		Bacteria	NA			57.4457	DICHLOROPHEN		Multi-target
29	5	2	2018067	0.00027425	Pseudomonas sp. FDAARGOS_380	Pseudomonas	Pseudomonadaceae	Pseudomonadales	Gammaproteobacteria	Proteobacteria		Bacteria	NA			21.756	DICHLOROPHEN		Multi-target
29	5	2	75588	0.000288309	Pseudomonas libanensis	Pseudomonas	Pseudomonadaceae	Pseudomonadales	Gammaproteobacteria	Proteobacteria		Bacteria	NA		Pseudomonas fluorescens group	22.8712	DICHLOROPHEN		Multi-target
29	5	2	1827300	0.000326639	Pseudomonas sp. MYb193	Pseudomonas	Pseudomonadaceae	Pseudomonadales	Gammaproteobacteria	Proteobacteria		Bacteria	NA			25.912	DICHLOROPHEN		Multi-target
29	5	2	2126069	0.000377959	Pseudomonas sp. LBUM920	Pseudomonas	Pseudomonadaceae	Pseudomonadales	Gammaproteobacteria	Proteobacteria		Bacteria	NA			29.9831	DICHLOROPHEN		Multi-target
29	5	2	37482	0.000726165	Laceyella sacchari	Laceyella	Thermoactinomycetaceae	Bacillales	Bacilli	Firmicutes	Terrabacteria group	Bacteria	NA			57.606	DICHLOROPHEN		Multi-target
29	5	2	380021	0.000328338	Pseudomonas protegens	Pseudomonas	Pseudomonadaceae	Pseudomonadales	Gammaproteobacteria	Proteobacteria		Bacteria	NA		Pseudomonas fluorescens group	26.0467	DICHLOROPHEN		Multi-target
29	5	2	47883	0.000910623	Pseudomonas synxantha	Pseudomonas	Pseudomonadaceae	Pseudomonadales	Gammaproteobacteria	Proteobacteria		Bacteria	NA		Pseudomonas fluorescens group	72.2388	DICHLOROPHEN		Multi-target
29	5	2	631	0.00302568	Yersinia intermedia	Yersinia	Yersiniaceae	Enterobacterales	Gammaproteobacteria	Proteobacteria		Bacteria	NA			240.024	DICHLOROPHEN		Multi-target
29	5	2	285	0.000180449	Comamonas testosteroni	Comamonas	Comamonadaceae	Burkholderiales	Betaproteobacteria	Proteobacteria		Bacteria	NA			14.3148	DICHLOROPHEN		Multi-target
29	5	2	unassigned	0									NA			0	DICHLOROPHEN		Multi-target
30	6	2	645	0.16262	Aeromonas salmonicida	Aeromonas	Aeromonadaceae	Aeromonadales	Gammaproteobacteria	Proteobacteria		Bacteria	NA			7731.61	DIFENOCONAZOL	Triazole	Fungicide
30	6	2	2033032	0.00418345	Aeromonas sp. CA23	Aeromonas	Aeromonadaceae	Aeromonadales	Gammaproteobacteria	Proteobacteria		Bacteria	NA			198.898	DIFENOCONAZOL	Triazole	Fungicide
30	6	2	73010	0.229891	Aeromonas encheleia	Aeromonas	Aeromonadaceae	Aeromonadales	Gammaproteobacteria	Proteobacteria		Bacteria	NA			10929.9	DIFENOCONAZOL	Triazole	Fungicide
30	6	2	2033033	0.207456	Aeromonas sp. CU5	Aeromonas	Aeromonadaceae	Aeromonadales	Gammaproteobacteria	Proteobacteria		Bacteria	NA			9863.29	DIFENOCONAZOL	Triazole	Fungicide
30	6	2	649	0.000517361	Aeromonas eucrenophila	Aeromonas	Aeromonadaceae	Aeromonadales	Gammaproteobacteria	Proteobacteria		Bacteria	NA			24.5974	DIFENOCONAZOL	Triazole	Fungicide
30	6	2	40214	0.076702	Acinetobacter johnsonii	Acinetobacter	Moraxellaceae	Pseudomonadales	Gammaproteobacteria	Proteobacteria		Bacteria	NA			3646.72	DIFENOCONAZOL	Triazole	Fungicide
30	6	2	1886807	0.00187111	Pseudomonas sp. TMW 2.1634	Pseudomonas	Pseudomonadaceae	Pseudomonadales	Gammaproteobacteria	Proteobacteria		Bacteria	NA			88.9602	DIFENOCONAZOL	Triazole	Fungicide
30	6	2	296	0.00667409	Pseudomonas fragi	Pseudomonas	Pseudomonadaceae	Pseudomonadales	Gammaproteobacteria	Proteobacteria		Bacteria	NA		Pseudomonas chlororaphis group	317.313	DIFENOCONAZOL	Triazole	Fungicide
30	6	2	47917	0.184271	Serratia fonticola	Serratia	Yersiniaceae	Enterobacterales	Gammaproteobacteria	Proteobacteria		Bacteria	NA			8760.99	DIFENOCONAZOL	Triazole	Fungicide
30	6	2	569	0.0873184	Hafnia alvei	Hafnia	Hafniaceae	Enterobacterales	Gammaproteobacteria	Proteobacteria		Bacteria	NA			4151.47	DIFENOCONAZOL	Triazole	Fungicide
30	6	2	1562974	0.000649628	Comamonas piscis	Comamonas	Comamonadaceae	Burkholderiales	Betaproteobacteria	Proteobacteria		Bacteria	NA			30.8859	DIFENOCONAZOL	Triazole	Fungicide
30	6	2	1783360	0.00411622	Comamonas sediminis	Comamonas	Comamonadaceae	Burkholderiales	Betaproteobacteria	Proteobacteria		Bacteria	NA			195.702	DIFENOCONAZOL	Triazole	Fungicide
30	6	2	2479367	0.00185263	Buttiauxella sp. 3AFRM03	Buttiauxella	Enterobacteriaceae	Enterobacterales	Gammaproteobacteria	Proteobacteria		Bacteria	NA			88.0814	DIFENOCONAZOL	Triazole	Fungicide
30	6	2	2751	0.00111551	Carnobacterium maltaromaticum	Carnobacterium	Carnobacteriaceae	Lactobacillales	Bacilli	Firmicutes	Terrabacteria group	Bacteria	NA			53.0357	DIFENOCONAZOL	Triazole	Fungicide
30	6	2	631	0.00368328	Yersinia intermedia	Yersinia	Yersiniaceae	Enterobacterales	Gammaproteobacteria	Proteobacteria		Bacteria	NA			175.118	DIFENOCONAZOL	Triazole	Fungicide
30	6	2	160825	0.00495801	Comamonas koreensis	Comamonas	Comamonadaceae	Burkholderiales	Betaproteobacteria	Proteobacteria		Bacteria	NA			235.724	DIFENOCONAZOL	Triazole	Fungicide
30	6	2	55508	0.000743627	Janthinobacterium agaricidamnosum	Janthinobacterium	Oxalobacteraceae	Burkholderiales	Betaproteobacteria	Proteobacteria		Bacteria	NA			35.355	DIFENOCONAZOL	Triazole	Fungicide
30	6	2	1644131	0.000961205	Janthinobacterium sp. 1_2014MBL_MicDiv	Janthinobacterium	Oxalobacteraceae	Burkholderiales	Betaproteobacteria	Proteobacteria		Bacteria	NA			45.6995	DIFENOCONAZOL	Triazole	Fungicide
30	6	2	1673609	0.000313492	Acinetobacter albensis	Acinetobacter	Moraxellaceae	Pseudomonadales	Gammaproteobacteria	Proteobacteria		Bacteria	NA			14.9047	DIFENOCONAZOL	Triazole	Fungicide
30	6	2	2478552	0.00101027	Flavobacterium sp. 140616W15	Flavobacterium	Flavobacteriaceae	Flavobacteriales	Flavobacteriia	Bacteroidetes	FCB group	Bacteria	NA			48.0323	DIFENOCONAZOL	Triazole	Fungicide
30	6	2	82996	0.0120207	Serratia plymuthica	Serratia	Yersiniaceae	Enterobacterales	Gammaproteobacteria	Proteobacteria		Bacteria	NA			571.514	DIFENOCONAZOL	Triazole	Fungicide
30	6	2	595670	0.000526183	Acinetobacter kyonggiensis	Acinetobacter	Moraxellaceae	Pseudomonadales	Gammaproteobacteria	Proteobacteria		Bacteria	NA			25.0168	DIFENOCONAZOL	Triazole	Fungicide
30	6	2	317	0.00326157	Pseudomonas syringae	Pseudomonas	Pseudomonadaceae	Pseudomonadales	Gammaproteobacteria	Proteobacteria		Bacteria	NA	Pseudomonas syringae group genomosp. 1	Pseudomonas syringae group	155.068	DIFENOCONAZOL	Triazole	Fungicide
30	6	2	2083054	0.00113519	Pseudomonas sp. LG1D9	Pseudomonas	Pseudomonadaceae	Pseudomonadales	Gammaproteobacteria	Proteobacteria		Bacteria	NA			53.9714	DIFENOCONAZOL	Triazole	Fungicide
30	6	2	1006623	0.000476657	Aeromonas cavernicola	Aeromonas	Aeromonadaceae	Aeromonadales	Gammaproteobacteria	Proteobacteria		Bacteria	NA			22.6622	DIFENOCONAZOL	Triazole	Fungicide
30	6	2	515393	0.000254702	Pseudomonas yamanorum	Pseudomonas	Pseudomonadaceae	Pseudomonadales	Gammaproteobacteria	Proteobacteria		Bacteria	NA			12.1096	DIFENOCONAZOL	Triazole	Fungicide
30	6	2	37482	0.00070103	Laceyella sacchari	Laceyella	Thermoactinomycetaceae	Bacillales	Bacilli	Firmicutes	Terrabacteria group	Bacteria	NA			33.3298	DIFENOCONAZOL	Triazole	Fungicide
30	6	2	1241981	0.000715609	Chryseobacterium lactis	Chryseobacterium	Weeksellaceae	Flavobacteriales	Flavobacteriia	Bacteroidetes	FCB group	Bacteria	NA			34.0229	DIFENOCONAZOL	Triazole	Fungicide
30	6	2	unassigned	0									NA			0	DIFENOCONAZOL	Triazole	Fungicide
31	7	2	2033032	0.00222471	Aeromonas sp. CA23	Aeromonas	Aeromonadaceae	Aeromonadales	Gammaproteobacteria	Proteobacteria		Bacteria	NA			126.477	DMSO	Control	Control
31	7	2	73010	0.234089	Aeromonas encheleia	Aeromonas	Aeromonadaceae	Aeromonadales	Gammaproteobacteria	Proteobacteria		Bacteria	NA			13308.2	DMSO	Control	Control
31	7	2	654	0.000282331	Aeromonas veronii	Aeromonas	Aeromonadaceae	Aeromonadales	Gammaproteobacteria	Proteobacteria		Bacteria	NA			16.0508	DMSO	Control	Control
31	7	2	645	0.151333	Aeromonas salmonicida	Aeromonas	Aeromonadaceae	Aeromonadales	Gammaproteobacteria	Proteobacteria		Bacteria	NA			8603.44	DMSO	Control	Control
31	7	2	2033033	0.174842	Aeromonas sp. CU5	Aeromonas	Aeromonadaceae	Aeromonadales	Gammaproteobacteria	Proteobacteria		Bacteria	NA			9939.93	DMSO	Control	Control
31	7	2	644	0.000275468	Aeromonas hydrophila	Aeromonas	Aeromonadaceae	Aeromonadales	Gammaproteobacteria	Proteobacteria		Bacteria	NA			15.6606	DMSO	Control	Control
31	7	2	47917	0.13242	Serratia fonticola	Serratia	Yersiniaceae	Enterobacterales	Gammaproteobacteria	Proteobacteria		Bacteria	NA			7528.22	DMSO	Control	Control
31	7	2	40214	0.101524	Acinetobacter johnsonii	Acinetobacter	Moraxellaceae	Pseudomonadales	Gammaproteobacteria	Proteobacteria		Bacteria	NA			5771.74	DMSO	Control	Control
31	7	2	569	0.0796475	Hafnia alvei	Hafnia	Hafniaceae	Enterobacterales	Gammaproteobacteria	Proteobacteria		Bacteria	NA			4528.04	DMSO	Control	Control
31	7	2	2083054	0.00201867	Pseudomonas sp. LG1D9	Pseudomonas	Pseudomonadaceae	Pseudomonadales	Gammaproteobacteria	Proteobacteria		Bacteria	NA			114.763	DMSO	Control	Control
31	7	2	75588	0.000200624	Pseudomonas libanensis	Pseudomonas	Pseudomonadaceae	Pseudomonadales	Gammaproteobacteria	Proteobacteria		Bacteria	NA		Pseudomonas fluorescens group	11.4057	DMSO	Control	Control
31	7	2	2126069	0.000398914	Pseudomonas sp. LBUM920	Pseudomonas	Pseudomonadaceae	Pseudomonadales	Gammaproteobacteria	Proteobacteria		Bacteria	NA			22.6786	DMSO	Control	Control
31	7	2	294	0.000376682	Pseudomonas fluorescens	Pseudomonas	Pseudomonadaceae	Pseudomonadales	Gammaproteobacteria	Proteobacteria		Bacteria	NA		Pseudomonas fluorescens group	21.4147	DMSO	Control	Control
31	7	2	200450	0.000221629	Pseudomonas trivialis	Pseudomonas	Pseudomonadaceae	Pseudomonadales	Gammaproteobacteria	Proteobacteria		Bacteria	NA		Pseudomonas fluorescens group	12.5998	DMSO	Control	Control
31	7	2	658644	0.000248139	Pseudomonas sp. R5-89-07	Pseudomonas	Pseudomonadaceae	Pseudomonadales	Gammaproteobacteria	Proteobacteria		Bacteria	NA			14.1069	DMSO	Control	Control
31	7	2	1644131	0.0393689	Janthinobacterium sp. 1_2014MBL_MicDiv	Janthinobacterium	Oxalobacteraceae	Burkholderiales	Betaproteobacteria	Proteobacteria		Bacteria	NA			2238.16	DMSO	Control	Control
31	7	2	55508	0.00092873	Janthinobacterium agaricidamnosum	Janthinobacterium	Oxalobacteraceae	Burkholderiales	Betaproteobacteria	Proteobacteria		Bacteria	NA			52.7993	DMSO	Control	Control
31	7	2	1938606	0.00976692	Janthinobacterium sp. LM6	Janthinobacterium	Oxalobacteraceae	Burkholderiales	Betaproteobacteria	Proteobacteria		Bacteria	NA			555.259	DMSO	Control	Control
31	7	2	29581	0.000281252	Janthinobacterium lividum	Janthinobacterium	Oxalobacteraceae	Burkholderiales	Betaproteobacteria	Proteobacteria		Bacteria	NA			15.9895	DMSO	Control	Control
31	7	2	368607	0.0070597	Janthinobacterium svalbardensis	Janthinobacterium	Oxalobacteraceae	Burkholderiales	Betaproteobacteria	Proteobacteria		Bacteria	NA			401.351	DMSO	Control	Control
31	7	2	2590869	0.00406528	Janthinobacterium sp. SNU WT3	Janthinobacterium	Oxalobacteraceae	Burkholderiales	Betaproteobacteria	Proteobacteria		Bacteria	NA			231.115	DMSO	Control	Control
31	7	2	1562974	0.000775584	Comamonas piscis	Comamonas	Comamonadaceae	Burkholderiales	Betaproteobacteria	Proteobacteria		Bacteria	NA			44.0927	DMSO	Control	Control
31	7	2	160825	0.00535747	Comamonas koreensis	Comamonas	Comamonadaceae	Burkholderiales	Betaproteobacteria	Proteobacteria		Bacteria	NA			304.577	DMSO	Control	Control
31	7	2	1783360	0.00428215	Comamonas sediminis	Comamonas	Comamonadaceae	Burkholderiales	Betaproteobacteria	Proteobacteria		Bacteria	NA			243.444	DMSO	Control	Control
31	7	2	1006623	0.000811668	Aeromonas cavernicola	Aeromonas	Aeromonadaceae	Aeromonadales	Gammaproteobacteria	Proteobacteria		Bacteria	NA			46.1441	DMSO	Control	Control
31	7	2	296	0.0114356	Pseudomonas fragi	Pseudomonas	Pseudomonadaceae	Pseudomonadales	Gammaproteobacteria	Proteobacteria		Bacteria	NA		Pseudomonas chlororaphis group	650.126	DMSO	Control	Control
31	7	2	37482	0.000664915	Laceyella sacchari	Laceyella	Thermoactinomycetaceae	Bacillales	Bacilli	Firmicutes	Terrabacteria group	Bacteria	NA			37.8011	DMSO	Control	Control
31	7	2	1241981	0.0013019	Chryseobacterium lactis	Chryseobacterium	Weeksellaceae	Flavobacteriales	Flavobacteriia	Bacteroidetes	FCB group	Bacteria	NA			74.0143	DMSO	Control	Control
31	7	2	82996	0.0100919	Serratia plymuthica	Serratia	Yersiniaceae	Enterobacterales	Gammaproteobacteria	Proteobacteria		Bacteria	NA			573.735	DMSO	Control	Control
31	7	2	317	0.00861055	Pseudomonas syringae	Pseudomonas	Pseudomonadaceae	Pseudomonadales	Gammaproteobacteria	Proteobacteria		Bacteria	NA	Pseudomonas syringae group genomosp. 1	Pseudomonas syringae group	489.518	DMSO	Control	Control
31	7	2	2478552	0.00457424	Flavobacterium sp. 140616W15	Flavobacterium	Flavobacteriaceae	Flavobacteriales	Flavobacteriia	Bacteroidetes	FCB group	Bacteria	NA			260.05	DMSO	Control	Control
31	7	2	380021	0.0013902	Pseudomonas protegens	Pseudomonas	Pseudomonadaceae	Pseudomonadales	Gammaproteobacteria	Proteobacteria		Bacteria	NA		Pseudomonas fluorescens group	79.0342	DMSO	Control	Control
31	7	2	631	0.00372977	Yersinia intermedia	Yersinia	Yersiniaceae	Enterobacterales	Gammaproteobacteria	Proteobacteria		Bacteria	NA			212.041	DMSO	Control	Control
31	7	2	2751	0.000897255	Carnobacterium maltaromaticum	Carnobacterium	Carnobacteriaceae	Lactobacillales	Bacilli	Firmicutes	Terrabacteria group	Bacteria	NA			51.0099	DMSO	Control	Control
31	7	2	595670	0.000316678	Acinetobacter kyonggiensis	Acinetobacter	Moraxellaceae	Pseudomonadales	Gammaproteobacteria	Proteobacteria		Bacteria	NA			18.0035	DMSO	Control	Control
31	7	2	1646498	0.000305723	Acinetobacter sp. TTH0-4	Acinetobacter	Moraxellaceae	Pseudomonadales	Gammaproteobacteria	Proteobacteria		Bacteria	NA			17.3807	DMSO	Control	Control
31	7	2	2479367	0.00233507	Buttiauxella sp. 3AFRM03	Buttiauxella	Enterobacteriaceae	Enterobacterales	Gammaproteobacteria	Proteobacteria		Bacteria	NA			132.751	DMSO	Control	Control
31	7	2	82988	0.000313393	Buttiauxella brennerae	Buttiauxella	Enterobacteriaceae	Enterobacterales	Gammaproteobacteria	Proteobacteria		Bacteria	NA			17.8167	DMSO	Control	Control
31	7	2	82977	0.000377019	Buttiauxella agrestis	Buttiauxella	Enterobacteriaceae	Enterobacterales	Gammaproteobacteria	Proteobacteria		Bacteria	NA			21.4339	DMSO	Control	Control
31	7	2	515393	0.000626786	Pseudomonas yamanorum	Pseudomonas	Pseudomonadaceae	Pseudomonadales	Gammaproteobacteria	Proteobacteria		Bacteria	NA			35.6334	DMSO	Control	Control
31	7	2	1131292	0.000228712	Enterococcus ureilyticus	Enterococcus	Enterococcaceae	Lactobacillales	Bacilli	Firmicutes	Terrabacteria group	Bacteria	NA			13.0025	DMSO	Control	Control
31	7	2	unassigned	0									NA			0	DMSO	Control	Control
32	8	2	47917	0.314774	Serratia fonticola	Serratia	Yersiniaceae	Enterobacterales	Gammaproteobacteria	Proteobacteria		Bacteria	NA			25371.1	DODIN		Fungicide
32	8	2	614	0.000464501	Serratia liquefaciens	Serratia	Yersiniaceae	Enterobacterales	Gammaproteobacteria	Proteobacteria		Bacteria	NA			37.4392	DODIN		Fungicide
32	8	2	82996	0.510742	Serratia plymuthica	Serratia	Yersiniaceae	Enterobacterales	Gammaproteobacteria	Proteobacteria		Bacteria	NA			41166.3	DODIN		Fungicide
32	8	2	28151	0.000978354	Serratia proteamaculans	Serratia	Yersiniaceae	Enterobacterales	Gammaproteobacteria	Proteobacteria		Bacteria	NA			78.8563	DODIN		Fungicide
32	8	2	2033032	0.000360311	Aeromonas sp. CA23	Aeromonas	Aeromonadaceae	Aeromonadales	Gammaproteobacteria	Proteobacteria		Bacteria	NA			29.0414	DODIN		Fungicide
32	8	2	645	0.0951165	Aeromonas salmonicida	Aeromonas	Aeromonadaceae	Aeromonadales	Gammaproteobacteria	Proteobacteria		Bacteria	NA			7666.49	DODIN		Fungicide
32	8	2	317	0.00493422	Pseudomonas syringae	Pseudomonas	Pseudomonadaceae	Pseudomonadales	Gammaproteobacteria	Proteobacteria		Bacteria	NA	Pseudomonas syringae group genomosp. 1	Pseudomonas syringae group	397.703	DODIN		Fungicide
32	8	2	294	0.000507297	Pseudomonas fluorescens	Pseudomonas	Pseudomonadaceae	Pseudomonadales	Gammaproteobacteria	Proteobacteria		Bacteria	NA		Pseudomonas fluorescens group	40.8887	DODIN		Fungicide
32	8	2	2083054	0.0214836	Pseudomonas sp. LG1D9	Pseudomonas	Pseudomonadaceae	Pseudomonadales	Gammaproteobacteria	Proteobacteria		Bacteria	NA			1731.6	DODIN		Fungicide
[truncated: 753 more rows]
